# Supplementary material for: Comparative analysis of full-length transcriptomes based on hybrid population reveals regulatory mechanisms of anthocyanin biosynthesis in sweet potato (Ipomoea batatas (L.) Lam)
Source: BMC Plant Biol. 2020 Jun 29;20:299. doi: 10.1186/s12870-020-02513-1 (PMC7325064; doi:10.1186/s12870-020-02513-1)
Supplement: Supplementary file 1 — Additional file 1: Table S1. Samples person analysis. [file 12870_2020_2513_MOESM1_ESM.xlsx]

## Sheet: cor_pearson
Table S1 samples person analysis
R^2	A3_1	A3_3	A3_6	A7_1	A7_3	A7_5	A9_1	A9_3	A9_5	CK11_1	CK11_3	CK11_5	A16_1	A16_3	A16_5	A17_1	A17_3	A17_5	CK18_1	CK18_3	CK18_5	A50_1	A50_3	A50_5	CK139_1	CK139_3	CK139_5	A77_1	A77_3	A77_5
A3_1	1	0.929	0.929	0.782	0.779	0.773	0.771	0.787	0.775	0.66	0.664	0.674	0.753	0.769	0.756	0.765	0.779	0.757	0.685	0.651	0.679	0.764	0.754	0.766	0.469	0.617	0.622	0.789	0.786	0.787
A3_3	0.929	1	1	0.785	0.765	0.755	0.749	0.764	0.753	0.678	0.691	0.691	0.735	0.739	0.718	0.757	0.761	0.735	0.696	0.682	0.689	0.754	0.766	0.757	0.466	0.603	0.619	0.775	0.764	0.766
A3_6	0.929	1	1	0.785	0.765	0.755	0.749	0.764	0.753	0.678	0.691	0.691	0.735	0.739	0.718	0.757	0.761	0.735	0.696	0.682	0.689	0.754	0.766	0.757	0.466	0.603	0.619	0.775	0.764	0.766
A7_1	0.782	0.785	0.785	1	0.898	0.932	0.768	0.795	0.772	0.678	0.684	0.694	0.776	0.767	0.755	0.796	0.796	0.776	0.715	0.675	0.713	0.788	0.784	0.769	0.46	0.615	0.63	0.775	0.784	0.776
A7_3	0.779	0.765	0.765	0.898	1	0.894	0.77	0.76	0.76	0.622	0.628	0.644	0.732	0.756	0.727	0.738	0.757	0.733	0.662	0.622	0.662	0.737	0.726	0.741	0.468	0.587	0.596	0.758	0.768	0.748
A7_5	0.773	0.755	0.755	0.932	0.894	1	0.8	0.817	0.804	0.668	0.665	0.687	0.79	0.789	0.785	0.782	0.797	0.786	0.71	0.648	0.712	0.789	0.756	0.766	0.498	0.643	0.642	0.796	0.796	0.795
A9_1	0.771	0.749	0.749	0.768	0.77	0.8	1	0.924	0.934	0.67	0.667	0.688	0.772	0.781	0.766	0.766	0.794	0.795	0.691	0.621	0.692	0.775	0.734	0.749	0.494	0.628	0.622	0.793	0.799	0.794
A9_3	0.787	0.764	0.764	0.795	0.76	0.817	0.924	1	0.943	0.694	0.693	0.711	0.795	0.791	0.795	0.803	0.816	0.81	0.701	0.64	0.705	0.799	0.764	0.772	0.495	0.652	0.648	0.805	0.804	0.803
A9_5	0.775	0.753	0.753	0.772	0.76	0.804	0.934	0.943	1	0.669	0.668	0.691	0.781	0.794	0.795	0.785	0.807	0.802	0.677	0.614	0.685	0.786	0.739	0.758	0.519	0.635	0.629	0.805	0.803	0.794
CK11_1	0.66	0.678	0.678	0.678	0.622	0.668	0.67	0.694	0.669	1	0.95	0.946	0.677	0.659	0.655	0.682	0.677	0.655	0.78	0.78	0.772	0.709	0.727	0.712	0.516	0.646	0.674	0.643	0.627	0.639
CK11_3	0.664	0.691	0.691	0.684	0.628	0.665	0.667	0.693	0.668	0.95	1	0.934	0.679	0.663	0.649	0.69	0.679	0.651	0.762	0.775	0.753	0.709	0.736	0.718	0.503	0.626	0.658	0.643	0.628	0.639
CK11_5	0.674	0.691	0.691	0.694	0.644	0.687	0.688	0.711	0.691	0.946	0.934	1	0.69	0.682	0.675	0.695	0.692	0.67	0.779	0.768	0.774	0.715	0.731	0.716	0.537	0.659	0.689	0.661	0.646	0.659
A16_1	0.753	0.735	0.735	0.776	0.732	0.79	0.772	0.795	0.781	0.677	0.679	0.69	1	0.938	0.931	0.803	0.817	0.811	0.705	0.645	0.706	0.808	0.771	0.775	0.49	0.66	0.652	0.781	0.778	0.793
A16_3	0.769	0.739	0.739	0.767	0.756	0.789	0.781	0.791	0.794	0.659	0.663	0.682	0.938	1	0.941	0.797	0.814	0.802	0.687	0.629	0.691	0.797	0.758	0.779	0.517	0.653	0.644	0.787	0.781	0.791
A16_5	0.756	0.718	0.718	0.755	0.727	0.785	0.766	0.795	0.795	0.655	0.649	0.675	0.931	0.941	1	0.787	0.813	0.803	0.685	0.624	0.692	0.802	0.752	0.773	0.534	0.669	0.651	0.786	0.777	0.783
A17_1	0.765	0.757	0.757	0.796	0.738	0.782	0.766	0.803	0.785	0.682	0.69	0.695	0.803	0.797	0.787	1	0.949	0.94	0.673	0.641	0.675	0.808	0.799	0.795	0.458	0.627	0.63	0.771	0.767	0.773
A17_3	0.779	0.761	0.761	0.796	0.757	0.797	0.794	0.816	0.807	0.677	0.679	0.692	0.817	0.814	0.813	0.949	1	0.952	0.684	0.633	0.684	0.825	0.792	0.801	0.492	0.653	0.646	0.794	0.791	0.794
A17_5	0.757	0.735	0.735	0.776	0.733	0.786	0.795	0.81	0.802	0.655	0.651	0.67	0.811	0.802	0.803	0.94	0.952	1	0.673	0.613	0.672	0.811	0.771	0.776	0.473	0.645	0.628	0.784	0.785	0.795
CK18_1	0.685	0.696	0.696	0.715	0.662	0.71	0.691	0.701	0.677	0.78	0.762	0.779	0.705	0.687	0.685	0.673	0.684	0.673	1	0.925	0.954	0.719	0.713	0.702	0.544	0.692	0.706	0.689	0.679	0.691
CK18_3	0.651	0.682	0.682	0.675	0.622	0.648	0.621	0.64	0.614	0.78	0.775	0.768	0.645	0.629	0.624	0.641	0.633	0.613	0.925	1	0.921	0.674	0.704	0.681	0.514	0.636	0.671	0.631	0.619	0.619
CK18_5	0.679	0.689	0.689	0.713	0.662	0.712	0.692	0.705	0.685	0.772	0.753	0.774	0.706	0.691	0.692	0.675	0.684	0.672	0.954	0.921	1	0.721	0.713	0.705	0.564	0.7	0.716	0.691	0.685	0.687
A50_1	0.764	0.754	0.754	0.788	0.737	0.789	0.775	0.799	0.786	0.709	0.709	0.715	0.808	0.797	0.802	0.808	0.825	0.811	0.719	0.674	0.721	1	0.928	0.933	0.517	0.671	0.669	0.785	0.774	0.78
A50_3	0.754	0.766	0.766	0.784	0.726	0.756	0.734	0.764	0.739	0.727	0.736	0.731	0.771	0.758	0.752	0.799	0.792	0.771	0.713	0.704	0.713	0.928	1	0.928	0.482	0.637	0.656	0.744	0.731	0.741
A50_5	0.766	0.757	0.757	0.769	0.741	0.766	0.749	0.772	0.758	0.712	0.718	0.716	0.775	0.779	0.773	0.795	0.801	0.776	0.702	0.681	0.705	0.933	0.928	1	0.511	0.649	0.656	0.757	0.745	0.748
CK139_1	0.469	0.466	0.466	0.46	0.468	0.498	0.494	0.495	0.519	0.516	0.503	0.537	0.49	0.517	0.534	0.458	0.492	0.473	0.544	0.514	0.564	0.517	0.482	0.511	1	0.947	0.938	0.496	0.488	0.469
CK139_3	0.617	0.603	0.603	0.615	0.587	0.643	0.628	0.652	0.635	0.646	0.626	0.659	0.66	0.653	0.669	0.627	0.653	0.645	0.692	0.636	0.7	0.671	0.637	0.649	0.947	1	0.94	0.634	0.633	0.631
CK139_5	0.622	0.619	0.619	0.63	0.596	0.642	0.622	0.648	0.629	0.674	0.658	0.689	0.652	0.644	0.651	0.63	0.646	0.628	0.706	0.671	0.716	0.669	0.656	0.656	0.938	0.94	1	0.625	0.628	0.622
A77_1	0.789	0.775	0.775	0.775	0.758	0.796	0.793	0.805	0.805	0.643	0.643	0.661	0.781	0.787	0.786	0.771	0.794	0.784	0.689	0.631	0.691	0.785	0.744	0.757	0.496	0.634	0.625	1	0.948	0.945
A77_3	0.786	0.764	0.764	0.784	0.768	0.796	0.799	0.804	0.803	0.627	0.628	0.646	0.778	0.781	0.777	0.767	0.791	0.785	0.679	0.619	0.685	0.774	0.731	0.745	0.488	0.633	0.628	0.948	1	0.948
A77_5	0.787	0.766	0.766	0.776	0.748	0.795	0.794	0.803	0.794	0.639	0.639	0.659	0.793	0.791	0.783	0.773	0.794	0.795	0.691	0.619	0.687	0.78	0.741	0.748	0.469	0.631	0.622	0.945	0.948	1
