# Supplementary material for: Comparative analysis of full-length transcriptomes based on hybrid population reveals regulatory mechanisms of anthocyanin biosynthesis in sweet potato (Ipomoea batatas (L.) Lam)
Source: BMC Plant Biol. 2020 Jun 29;20:299. doi: 10.1186/s12870-020-02513-1 (PMC7325064; doi:10.1186/s12870-020-02513-1)
Supplement: Supplementary file 8 — Additional file 8: Table S2. DEGs related to anthocyanin biosynthesis. [file 12870_2020_2513_MOESM8_ESM.xlsx]

## Sheet: anthocyanin synthesis
Table S2 DEG related to anthocyanin synthesis
preferredName	Gene_id	Anth_readcount	CK_readcount	log2FoldChange	pval	qvalue	significant	Arabidopsis homology gene	Anth_3_FPKM	Anth_7_FPKM	Anth_9_FPKM	Anth_16_FPKM	Anth_17_FPKM	Anth_50_FPKM	Anth_77_FPKM	CK_11_FPKM	CK_18_FPKM	CK_139_FPKM
4CL3	transcript_HQ_SP_ROOT_transcript5698/f3p0/1983	920.277	227.911	2.0136	2.04e-14	2.16e-12	TRUE	AT1G65060.1	35.68	22.6967	17.8767	21.5367	27.3033	23.3067	28.3333	4.56667	4.58333	12.2233
C4H	transcript_HQ_SP_ROOT_transcript9693/f4p0/1695	20350.2	585.392	5.1195	3.76e-34	8.22e-32	TRUE	AT2G30490.1	702.99	630.603	610.173	647.07	792.757	609.417	704.663	6.68	34.9267	21.5
C4H	transcript_HQ_SP_ROOT_transcript7262/f2p0/1840	16937.9	461.778	5.1969	6.1e-37	1.44e-34	TRUE	AT2G30490.1	672.497	533.68	348.843	415.943	559.87	407.667	607.14	4.11667	23.59	17.75
C4H	transcript_HQ_SP_ROOT_transcript28118/f2p0/788	4818.25	130.582	5.2055	7.53e-55	3.1e-52	TRUE	AT2G30490.1	579.783	404.407	328.157	484.81	396.253	313.68	560.503	4.63667	11.0167	24.28
C4H	transcript_HQ_SP_ROOT_transcript30838/f3p0/653	835.696	18.8925	5.4671	4.48e-59	2.14e-56	TRUE	AT2G30490.1	117.313	109.37	80.0333	82.7467	100.383	95.4233	150.067	0.796667	0.716667	6.62333
C4H	transcript_HQ_SP_ROOT_transcript9194/f8p0/1725	11305.3	248.572	5.5072	1.93e-45	5.44e-43	TRUE	AT2G30490.1	501.217	379.333	230.397	304.897	342.027	283.29	505.88	4.03333	9.19	13.57
C4H	transcript_HQ_SP_ROOT_transcript8384/f3p0/1762	272.069	2.5944	6.7124	1.72e-08	9.37e-07	TRUE	AT2G30490.1	13.4633	2.01	3.86333	5.70667	24.56	1.59333	5.77333	0.04	0.21	0
CHIL	transcript_HQ_SP_ROOT_transcript25177/f4p0/905	7355.69	30.0267	7.9365	3.27e-62	1.93e-59	TRUE	AT5G05270.1	448.567	525.81	527.54	477.98	922.44	316.03	620.057	3.27667	1.67667	2.38667
DFR	transcript_HQ_SP_ROOT_transcript16725/f2p0/1319	47.0788	1.37616	5.0964	1.25e-09	8.24e-08	TRUE	AT5G42800.1	3.88333	4.47333	1.5	1.85333	1.34	0.723333	1.48667	0.07	0	0.136667
DFR	transcript_HQ_SP_ROOT_transcript18336/f4p0/1233	580.941	2.24023	8.0186	3.35e-31	6.82e-29	TRUE	AT5G42800.1	24.81	62.6267	21.85	25.5033	26.0533	8.18667	36.1767	0.153333	0.0466667	0.18
DFR	transcript_HQ_SP_ROOT_transcript16292/f4p0/1344	3712.76	7.97194	8.8633	1.75e-19	2.25e-17	TRUE	AT5G42800.1	204.66	114.81	124.93	85.1867	417.063	99.2367	62.0567	0.736667	0.02	0.376667
DFR	transcript_HQ_SP_ROOT_transcript14001/f4p0/1468	2279.9	4.1825	9.0904	3.03e-11	2.48e-09	TRUE	AT5G42800.1	100.827	197.24	7	14.95	245.35	33.04	18.6	0.0566667	0	0.516667
DFR	transcript_HQ_SP_ROOT_transcript5152/f6p0/2014	4010.68	7.29117	9.1035	3.67e-33	7.65e-31	TRUE	AT5G42800.1	53.1267	90.7333	83.34	99.4867	231.853	114.73	70.74	0.266667	0	0.413333
DFR	transcript_HQ_SP_ROOT_transcript11523/f2p0/1590	14141.6	24.3339	9.1828	6.51e-52	2.26e-49	TRUE	AT5G42800.1	243.5	531.073	264.477	471.65	896.773	571.91	511.57	0.743333	0.0733333	2.20667
DFR	transcript_HQ_SP_ROOT_transcript4646/f2p0/2068	3116.89	4.33878	9.4886	3.24e-32	6.68e-30	TRUE	AT5G42800.1	99.1133	185.273	10.2833	26.57	104.6	90.6033	59.8267	0.106667	0	0.303333
DFR	transcript_HQ_SP_ROOT_transcript12999/f3p0/1510	6503.17	7.14928	9.8291	2.02e-67	1.56e-64	TRUE	AT5G42800.1	183.897	370.623	85.32	164.53	308.227	324.867	293.203	0.193333	0	0.766667
DFR	transcript_HQ_SP_ROOT_transcript29455/f3p0/717	2355.54	1.86431	10.303	3.59e-39	8.73e-37	TRUE	AT5G42800.1	306.28	466.53	44.0367	67.97	345.077	280.363	255.48	0.163333	0	0.523333
DFR	transcript_HQ_SP_ROOT_transcript13259/f6p0/1498	1875.22	0.737897	11.311	1.08e-41	2.78e-39	TRUE	AT5G42800.1	51.82	138.413	39.6433	57.8233	99.02	110.333	11.9467	0.09	0	0
DFR	transcript_HQ_SP_ROOT_transcript3558/f2p0/2196	1446.42	0.122511	13.527	9.03e-55	3.64e-52	TRUE	AT5G42800.1	38.8867	60.6433	0.876667	23.9333	44.23	40.39	38.78	0	0	0.02
DFR	transcript_HQ_SP_ROOT_transcript19231/f13p0/1191	3370.29	0.104972	14.971	5.54e-49	1.75e-46	TRUE	AT5G42800.1	111.847	166.497	0.38	154.077	271.583	179.81	309.67	0.0166667	0	0
DFR	transcript_HQ_SP_ROOT_transcript12471/f8p0/1536	1564.25	0	Inf	2.23e-60	1.16e-57	TRUE	AT5G42800.1	65.8633	89.6667	0.0833333	50.6167	73.4933	43.9367	84.1167	0	0	0
DFR	transcript_HQ_SP_ROOT_transcript8406/f5p0/1765	250.54	0	Inf	7.23e-22	1.06e-19	TRUE	AT5G42800.1	3.02667	10.6	0	5.64667	11.8433	15.6167	8.11333	0	0	0
F3H	transcript_HQ_SP_ROOT_transcript16551/f10p0/1332	7352.84	23.816	8.2702	1.34e-22	2.1e-20	TRUE	AT3G51240.1	522.04	4.40667	261.903	372.897	596.407	456.997	5.25	0.68	0.0133333	3.03333
F3H	transcript_HQ_SP_ROOT_transcript27807/f3p0/788	3859.61	11.824	8.3506	3.7e-35	8.39e-33	TRUE	AT3G51240.1	322.92	80.0433	212.287	629.167	505.9	553.067	173.937	1.83333	0	1.82333
F3H	transcript_HQ_SP_ROOT_transcript4834/f3p0/2061	46863.9	126.55	8.5326	1.05e-47	3.16e-45	TRUE	AT3G51240.1	1216.31	1274.73	686.933	1226.34	1458.77	1413.81	1302.54	4.65667	0.0733333	6.55333
F3H	transcript_HQ_SP_ROOT_transcript15226/f3p0/1397	33890.9	64.5591	9.0361	7.61e-57	3.37e-54	TRUE	AT3G51240.1	1717.84	1541.53	1103.15	1281.21	1530.23	1184.16	1640.87	5.76333	0.433333	2.61333
F3H	transcript_HQ_SP_ROOT_transcript5957/f4p0/1938	4948.21	6.31755	9.6133	7.8e-46	2.23e-43	TRUE	AT3G51240.1	263.173	233.66	134.59	53.9567	98.8633	66.3467	144.317	0.536667	0.02	0
ANS(LDOX)	transcript_HQ_SP_ROOT_transcript11686/f2p0/1580	9613.17	143.053	6.0704	3.99e-07	1.67e-05	TRUE	AT4G22880.1	301.747	298.537	223.64	1303.56	33.22	276.473	35.3267	8.53333	0.0666667	8.65
ANS(LDOX)	transcript_HQ_SP_ROOT_transcript3967/f6p0/2147	2192.48	15.5109	7.1431	1.71e-65	1.12e-62	TRUE	AT4G22880.1	47.3967	77.8233	37.2933	64.2	82.49	35.18	40.7467	0.726667	0	0.566667
ANS(LDOX)	transcript_HQ_SP_ROOT_transcript16838/f2p0/1331	36052.8	189.015	7.5755	7.04e-45	1.95e-42	TRUE	AT4G22880.1	2126.97	1320.86	933.617	1219.05	1795.33	1807.87	1947.55	15.3567	0.303333	12.2267
ANS(LDOX)	transcript_HQ_SP_ROOT_transcript17328/f2p0/1342	17738.8	79.5865	7.8002	2.57e-33	5.42e-31	TRUE	AT4G22880.1	453.623	1331.28	660.383	567.823	1467.29	252.213	766.497	0	0	12.61
ANS(LDOX)	transcript_HQ_SP_ROOT_transcript15339/f19p0/1330	22670.6	50.4025	8.8131	1.04e-49	3.41e-47	TRUE	AT4G22880.1	843.157	714.077	778.4	619.87	1761.16	809.997	1450.05	4.89667	0	2.47667
PAL1	transcript_HQ_SP_ROOT_transcript15779/f12p0/1383	7458.74	159.883	5.5438	9.59e-52	3.27e-49	TRUE	AT2G37040.1	381.413	195.793	264.81	238.15	284.657	314.247	530.873	0.816667	11.6567	10.0467
PAL1	transcript_HQ_SP_ROOT_transcript1826/f96p0/2423	10820.5	190.257	5.8297	2.56e-49	8.25e-47	TRUE	AT2G37040.1	361.06	331.603	259.457	98.99	246.287	155.187	214.823	2.01	4.74	7.27667
PAL4	transcript_HQ_SP_ROOT_transcript2066/f9p0/2447	1072.35	46.9652	4.513	7.27e-25	1.25e-22	TRUE	AT3G10340.1	11.7167	39.8933	15.72	21.7567	27.8967	14.8867	32.4067	0.246667	1.68	1.44333
PAL4	transcript_HQ_SP_ROOT_transcript19732/f5p0/1186	1124.74	22.2138	5.662	6.01e-60	3.04e-57	TRUE	AT3G10340.1	46.3433	95.1733	53.22	69.0167	57.3967	39.7367	52.6667	0.583333	2.08667	1.08333
PAL4	transcript_HQ_SP_ROOT_transcript1541/f4p0/2579	4705.95	89.2384	5.7207	4.13e-62	2.36e-59	TRUE	AT3G10340.1	112.203	123.447	60.6367	81.6967	122.647	65.2233	103.79	1.15333	2.2	2.69
CHS(TT4)	transcript_HQ_SP_ROOT_transcript28175/f2p0/799	3132.88	4.85022	9.3352	2.15e-116	1.9e-112	TRUE	AT5G13930.1	205.86	370.553	243.543	305.48	345.793	195.043	327.567	1.08667	0	0.336667
CHS(TT4)	transcript_HQ_SP_ROOT_transcript34067/f2p0/513	866.86	0.683774	10.308	7.3e-54	2.81e-51	TRUE	AT5G13930.1	179.463	227.543	69.37	72.01	282.493	162.607	213.793	0.193333	0	0.256667
CHS(TT4)	transcript_HQ_SP_ROOT_transcript13304/f4p0/1489	30777.8	23.6736	10.344	2.21e-69	1.86e-66	TRUE	AT5G13930.1	1080.53	1561.93	985.117	1401.95	1164.95	794.573	1436.59	1.47333	0.226667	1.35
CHS(TT4)	transcript_HQ_SP_ROOT_transcript38641/f7p0/259	334.937	0	Inf	1.21e-35	2.79e-33	TRUE	AT5G13930.1	1033.67	2106.93	790.39	578.1	2118.63	630.387	1412.6	0	0	0
TT5	transcript_HQ_SP_ROOT_transcript24494/f4p0/947	2459.28	105.979	4.5364	7.1e-34	1.53e-31	TRUE	AT3G55120.1	195.26	177.86	117.943	156.347	287.47	147.86	116.567	3.94	10.2367	10.28
TT5	transcript_HQ_SP_ROOT_transcript22743/f4p0/1024	3499.82	101.389	5.1093	3.58e-53	1.32e-50	TRUE	AT3G55120.1	230.63	295.2	141.72	224.367	307.477	223.003	119.147	5.50667	8.10333	7.25667
TT5	transcript_HQ_SP_ROOT_transcript24234/f7p0/976	3386.54	91.7297	5.2063	6.25e-60	3.07e-57	TRUE	AT3G55120.1	262.617	330.92	145.433	149.66	196.743	302.187	227.293	3.64	12.6	3.33667
TT7	transcript_HQ_SP_ROOT_transcript8959/f4p0/1748	887.438	5.62688	7.3012	9.25e-26	1.66e-23	TRUE	AT5G07990.1	21.8333	26.3833	5.99333	25.3933	55.7833	16.5167	42.2133	0	0.116667	0.51
TT7	transcript_HQ_SP_ROOT_transcript8905/f3p0/1761	1392.37	4.73527	8.1999	4.33e-55	1.83e-52	TRUE	AT5G07990.1	41.92	89.5567	36.8333	21.2533	41.7233	54.72	28.3467	0	0.25	0.25
UF3GT	transcript_HQ_SP_ROOT_transcript20100/f7p0/1195	3396.18	4.32211	9.618	1.04e-43	2.85e-41	TRUE	AT5G54060.1	185.727	277.15	59.05	183.48	284.587	63.95	156.193	0.0166667	0	0.77
UF3GT	transcript_HQ_SP_ROOT_transcript9790/f11p0/1684	7722.04	5.36031	10.492	6.7e-58	3.04e-55	TRUE	AT5G54060.1	342.49	135.187	109.903	162.04	413.6	286.06	310.513	0	0.0233333	0.62
UF3GT	transcript_HQ_SP_ROOT_transcript12345/f2p0/1566	9879.56	5.43171	10.829	3.84e-85	6.19e-82	TRUE	AT5G54060.1	598.757	470.507	204.293	230.57	314.51	401.687	301.277	0.13	0.0166667	0.54
UGT78D2	transcript_HQ_SP_ROOT_transcript5688/f2p0/2033	13548.9	38.1881	8.4708	1.28e-73	1.33e-70	TRUE	AT5G17050.1	389.37	345.237	177.08	490.01	476.907	311.023	322.59	0.813333	0.0766667	2.69
UGT78D2	transcript_HQ_SP_ROOT_transcript7588/f3p0/1824	11505.1	31.0928	8.5315	2.32e-78	2.74e-75	TRUE	AT5G17050.1	284.75	479.69	259.373	351.793	416.237	325.43	335.767	0.716667	0.01	2.57333
UGT78D2	transcript_HQ_SP_ROOT_transcript5192/f2p0/2025	117.713	0.316242	8.54	3.65e-25	6.4e-23	TRUE	AT5G17050.1	3.63667	2.77667	4.57333	4.1	2.4	2.58333	2.20333	0.0233333	0	0
UGT78D2	transcript_HQ_SP_ROOT_transcript5760/f4p0/1957	9196.53	20.1596	8.8335	1.38e-88	2.44e-85	TRUE	AT5G17050.1	169.233	304.723	164.603	413.573	207.8	270.123	274.88	0.266667	0.0533333	1.66
UGT78D2	transcript_HQ_SP_ROOT_transcript11303/f2p0/1612	7299.22	13.1947	9.1116	4.95e-98	1.75e-94	TRUE	AT5G17050.1	319.483	288.937	89.6333	301.83	290.833	241.873	256	0.32	0.1	1.17667
CCoAOMT1	transcript_HQ_SP_ROOT_transcript20109/f2p0/1149	2250.2	5185.07	-1.2043	2.65e-06	8.79e-05	TRUE	AT4G34050.1	106.87	97.5867	58.67	93.15	74.0467	244.543	174.57	402.907	168.343	354.557
CCoAOMT1	transcript_HQ_SP_ROOT_transcript21644/f38p0/1014	4719.24	7970.42	-0.7561	0.0056802	0.044975	TRUE	AT4G34050.1	227.81	426.93	380.503	242.92	279.62	320.84	260.707	554.917	678.41	404.377
HCT	transcript_HQ_SP_ROOT_transcript31873/f2p0/610	234.942	53.87	2.1248	3.31e-08	1.72e-06	TRUE	AT5G48930.1	23.0467	16.1067	28.0933	42.8033	30.1067	37.8833	55.98	4.80667	10.33	10.0367

## Sheet: Flavonoid biosynthesis
DEG related to Flavonoid biosynthesis
Gene_id	Anth_readcount	CK_readcount	log2FoldChange	pval	padj	significant
transcript_HQ_SP_ROOT_transcript8406/f5p0/1765	250.54	0	Inf	7.23e-22	1.06e-19	TRUE
transcript_HQ_SP_ROOT_transcript12471/f8p0/1536	1564.25	0	Inf	2.23e-60	1.16e-57	TRUE
transcript_HQ_SP_ROOT_transcript38641/f7p0/259	334.937	0	Inf	1.21e-35	2.79e-33	TRUE
transcript_HQ_SP_ROOT_transcript19231/f13p0/1191	3370.29	0.104972	14.971	5.54e-49	1.75e-46	TRUE
transcript_HQ_SP_ROOT_transcript3558/f2p0/2196	1446.42	0.122511	13.527	9.03e-55	3.64e-52	TRUE
transcript_HQ_SP_ROOT_transcript13259/f6p0/1498	1875.22	0.737897	11.311	1.08e-41	2.78e-39	TRUE
transcript_HQ_SP_ROOT_transcript21636/f6p0/1076	2370.3	1.08239	11.097	2.31e-23	3.73e-21	TRUE
transcript_HQ_SP_ROOT_transcript13304/f4p0/1489	30777.8	23.6736	10.344	2.21e-69	1.86e-66	TRUE
transcript_HQ_SP_ROOT_transcript34067/f2p0/513	866.86	0.683774	10.308	7.3e-54	2.81e-51	TRUE
transcript_HQ_SP_ROOT_transcript29455/f3p0/717	2355.54	1.86431	10.303	3.59e-39	8.73e-37	TRUE
transcript_HQ_SP_ROOT_transcript8917/f2p0/1726	1920.96	1.57316	10.254	1.39e-15	1.58e-13	TRUE
transcript_HQ_SP_ROOT_transcript22663/f8p0/1029	11993.4	9.91513	10.24	1.11e-26	2.09e-24	TRUE
transcript_HQ_SP_ROOT_transcript12999/f3p0/1510	6503.17	7.14928	9.8291	2.02e-67	1.56e-64	TRUE
transcript_HQ_SP_ROOT_transcript25255/f2p0/909	11332.7	13.2952	9.7354	2.19e-90	5.55e-87	TRUE
transcript_HQ_SP_ROOT_transcript5957/f4p0/1938	4948.21	6.31755	9.6133	7.8e-46	2.23e-43	TRUE
transcript_HQ_SP_ROOT_transcript4646/f2p0/2068	3116.89	4.33878	9.4886	3.24e-32	6.68e-30	TRUE
transcript_HQ_SP_ROOT_transcript34432/f2p0/459	712.165	1.0628	9.3882	5.69e-90	1.26e-86	TRUE
transcript_HQ_SP_ROOT_transcript28175/f2p0/799	3132.88	4.85022	9.3352	2.15e-116	1.9e-112	TRUE
transcript_HQ_SP_ROOT_transcript11523/f2p0/1590	14141.6	24.3339	9.1828	6.51e-52	2.26e-49	TRUE
transcript_HQ_SP_ROOT_transcript5152/f6p0/2014	4010.68	7.29117	9.1035	3.67e-33	7.65e-31	TRUE
transcript_HQ_SP_ROOT_transcript14001/f4p0/1468	2279.9	4.1825	9.0904	3.03e-11	2.48e-09	TRUE
transcript_HQ_SP_ROOT_transcript15226/f3p0/1397	33890.9	64.5591	9.0361	7.61e-57	3.37e-54	TRUE
transcript_HQ_SP_ROOT_transcript22579/f2p0/1005	15755.5	33.767	8.866	5.32e-48	1.63e-45	TRUE
transcript_HQ_SP_ROOT_transcript16292/f4p0/1344	3712.76	7.97194	8.8633	1.75e-19	2.25e-17	TRUE
transcript_HQ_SP_ROOT_transcript15339/f19p0/1330	22670.6	50.4025	8.8131	1.04e-49	3.41e-47	TRUE
transcript_HQ_SP_ROOT_transcript22877/f9p0/1013	598.673	1.60643	8.5418	5.47e-26	1.01e-23	TRUE
transcript_HQ_SP_ROOT_transcript4834/f3p0/2061	46863.9	126.55	8.5326	1.05e-47	3.16e-45	TRUE
transcript_HQ_SP_ROOT_transcript27807/f3p0/788	3859.61	11.824	8.3506	3.7e-35	8.39e-33	TRUE
transcript_HQ_SP_ROOT_transcript16551/f10p0/1332	7352.84	23.816	8.2702	1.34e-22	2.1e-20	TRUE
transcript_HQ_SP_ROOT_transcript8905/f3p0/1761	1392.37	4.73527	8.1999	4.33e-55	1.83e-52	TRUE
transcript_HQ_SP_ROOT_transcript18336/f4p0/1233	580.941	2.24023	8.0186	3.35e-31	6.82e-29	TRUE
transcript_HQ_SP_ROOT_transcript17328/f2p0/1342	17738.8	79.5865	7.8002	2.57e-33	5.42e-31	TRUE
transcript_HQ_SP_ROOT_transcript16838/f2p0/1331	36052.8	189.015	7.5755	7.04e-45	1.95e-42	TRUE
transcript_HQ_SP_ROOT_transcript8959/f4p0/1748	887.438	5.62688	7.3012	9.25e-26	1.66e-23	TRUE
transcript_HQ_SP_ROOT_transcript36401/f4p0/392	820.636	5.98919	7.0982	3.26e-24	5.4e-22	TRUE
transcript_HQ_SP_ROOT_transcript8384/f3p0/1762	272.069	2.5944	6.7124	1.72e-08	9.37e-07	TRUE
transcript_HQ_SP_ROOT_transcript11686/f2p0/1580	9613.17	143.053	6.0704	3.99e-07	1.67e-05	TRUE
transcript_HQ_SP_ROOT_transcript9194/f8p0/1725	11305.3	248.572	5.5072	1.93e-45	5.44e-43	TRUE
transcript_HQ_SP_ROOT_transcript30838/f3p0/653	835.696	18.8925	5.4671	4.48e-59	2.14e-56	TRUE
transcript_HQ_SP_ROOT_transcript24234/f7p0/976	3386.54	91.7297	5.2063	6.25e-60	3.07e-57	TRUE
transcript_HQ_SP_ROOT_transcript28118/f2p0/788	4818.25	130.582	5.2055	7.53e-55	3.1e-52	TRUE
transcript_HQ_SP_ROOT_transcript7262/f2p0/1840	16937.9	461.778	5.1969	6.1e-37	1.44e-34	TRUE
transcript_HQ_SP_ROOT_transcript9693/f4p0/1695	20350.2	585.392	5.1195	3.76e-34	8.22e-32	TRUE
transcript_HQ_SP_ROOT_transcript22743/f4p0/1024	3499.82	101.389	5.1093	3.58e-53	1.32e-50	TRUE
transcript_HQ_SP_ROOT_transcript16725/f2p0/1319	47.0788	1.37616	5.0964	1.25e-09	8.24e-08	TRUE
transcript_HQ_SP_ROOT_transcript31873/f2p0/610	234.942	53.87	2.1248	3.31e-08	1.72e-06	TRUE
transcript_HQ_SP_ROOT_transcript25792/f5p0/881	1387.42	2239.04	-0.69048	0.0037368	0.032813	TRUE
transcript_HQ_SP_ROOT_transcript21644/f38p0/1014	4719.24	7970.42	-0.7561	0.0056802	0.044975	TRUE
transcript_HQ_SP_ROOT_transcript20109/f2p0/1149	2250.2	5185.07	-1.2043	2.65e-06	8.79e-05	TRUE
transcript_HQ_SP_ROOT_transcript33336/f2p0/535	0	0.207533	#NAME?	0.29732	0.57908	FALSE
transcript_HQ_SP_ROOT_transcript39740/f2p0/195	0.0424886	0	Inf	1	1	FALSE
transcript_HQ_SP_ROOT_transcript30876/f2p0/671	2.4718	0	Inf	0.0068243	0.05137	FALSE
transcript_HQ_SP_ROOT_transcript9847/f26p0/1663	2347.52	1643.18	0.51464	0.040051	0.17681	FALSE
transcript_HQ_SP_ROOT_transcript37685/f2p0/304	0	0	NA	NA	NA	NA

## Sheet: Phenylpropanoid biosynthesis
DEG related to Phenylpropanoid biosynthesis
Gene_id	Anth_readcount	CK_readcount	log2FoldChange	pval	padj	significant
transcript_HQ_SP_ROOT_transcript21636/f6p0/1076	2370.3	1.08239	11.097	2.31e-23	3.73e-21	TRUE
transcript_HQ_SP_ROOT_transcript8917/f2p0/1726	1920.96	1.57316	10.254	1.39e-15	1.58e-13	TRUE
transcript_HQ_SP_ROOT_transcript22663/f8p0/1029	11993.4	9.91513	10.24	1.11e-26	2.09e-24	TRUE
transcript_HQ_SP_ROOT_transcript22579/f2p0/1005	15755.5	33.767	8.866	5.32e-48	1.63e-45	TRUE
transcript_HQ_SP_ROOT_transcript19782/f3p0/1171	215.839	1.56767	7.1052	2.3e-05	0.00055896	TRUE
transcript_HQ_SP_ROOT_transcript8384/f3p0/1762	272.069	2.5944	6.7124	1.72e-08	9.37e-07	TRUE
transcript_HQ_SP_ROOT_transcript1826/f96p0/2423	10820.5	190.257	5.8297	2.56e-49	8.25e-47	TRUE
transcript_HQ_SP_ROOT_transcript1541/f4p0/2579	4705.95	89.2384	5.7207	4.13e-62	2.36e-59	TRUE
transcript_HQ_SP_ROOT_transcript19732/f5p0/1186	1124.74	22.2138	5.662	6.01e-60	3.04e-57	TRUE
transcript_HQ_SP_ROOT_transcript15779/f12p0/1383	7458.74	159.883	5.5438	9.59e-52	3.27e-49	TRUE
transcript_HQ_SP_ROOT_transcript9194/f8p0/1725	11305.3	248.572	5.5072	1.93e-45	5.44e-43	TRUE
transcript_HQ_SP_ROOT_transcript30838/f3p0/653	835.696	18.8925	5.4671	4.48e-59	2.14e-56	TRUE
transcript_HQ_SP_ROOT_transcript28118/f2p0/788	4818.25	130.582	5.2055	7.53e-55	3.1e-52	TRUE
transcript_HQ_SP_ROOT_transcript7262/f2p0/1840	16937.9	461.778	5.1969	6.1e-37	1.44e-34	TRUE
transcript_HQ_SP_ROOT_transcript9693/f4p0/1695	20350.2	585.392	5.1195	3.76e-34	8.22e-32	TRUE
transcript_HQ_SP_ROOT_transcript16972/f3p0/1313	416.77	74.7469	2.4792	1.81e-09	1.18e-07	TRUE
transcript_HQ_SP_ROOT_transcript11453/f5p0/1608	864.146	177.998	2.2794	1.15e-10	8.92e-09	TRUE
transcript_HQ_SP_ROOT_transcript31873/f2p0/610	234.942	53.87	2.1248	3.31e-08	1.72e-06	TRUE
transcript_HQ_SP_ROOT_transcript5698/f3p0/1983	920.277	227.911	2.0136	2.04e-14	2.16e-12	TRUE
transcript_HQ_SP_ROOT_transcript29700/f2p0/715	125.169	31.7958	1.977	3.43e-05	0.00078018	TRUE
transcript_HQ_SP_ROOT_transcript21268/f3p0/1095	541.224	162.649	1.7345	1.04e-07	4.9e-06	TRUE
transcript_HQ_SP_ROOT_transcript6016/f2p0/1940	948.48	293.218	1.6936	1.29e-10	9.89e-09	TRUE
transcript_HQ_SP_ROOT_transcript31593/f3p0/621	119.212	41.4307	1.5248	0.00059915	0.0080828	TRUE
transcript_HQ_SP_ROOT_transcript25249/f3p0/920	1174.86	483.517	1.2809	1.45e-07	6.56e-06	TRUE
transcript_HQ_SP_ROOT_transcript17148/f5p0/1289	1800.04	746.914	1.269	2.55e-05	0.00061123	TRUE
transcript_HQ_SP_ROOT_transcript19853/f5p0/1171	294.448	134.513	1.1303	0.00027372	0.0042587	TRUE
transcript_HQ_SP_ROOT_transcript2386/f6p0/2392	715.734	385.179	0.89389	0.00021248	0.0035123	TRUE
transcript_HQ_SP_ROOT_transcript12342/f3p0/1552	905.153	503.993	0.84476	0.00040468	0.0058972	TRUE
transcript_HQ_SP_ROOT_transcript8508/f2p0/1773	629.289	356.606	0.81939	0.00079001	0.010028	TRUE
transcript_HQ_SP_ROOT_transcript7153/f3p0/1938	553.671	314.545	0.81576	0.0014157	0.01578	TRUE
transcript_HQ_SP_ROOT_transcript7492/f8p0/1831	651.543	372.339	0.80724	0.0013889	0.015567	TRUE
transcript_HQ_SP_ROOT_transcript2457/f6p0/2373	727.899	431.551	0.75421	0.004008	0.034611	TRUE
transcript_HQ_SP_ROOT_transcript12423/f5p0/1539	5001.62	3069.35	0.70446	0.0062262	0.04799	TRUE
transcript_HQ_SP_ROOT_transcript25792/f5p0/881	1387.42	2239.04	-0.69048	0.0037368	0.032813	TRUE
transcript_HQ_SP_ROOT_transcript30578/f2p0/686	584.933	968.548	-0.72755	0.0052052	0.04204	TRUE
transcript_HQ_SP_ROOT_transcript21644/f38p0/1014	4719.24	7970.42	-0.7561	0.0056802	0.044975	TRUE
transcript_HQ_SP_ROOT_transcript20109/f2p0/1149	2250.2	5185.07	-1.2043	2.65e-06	8.79e-05	TRUE
transcript_HQ_SP_ROOT_transcript7867/f4p0/1791	774.065	2121.12	-1.4543	4.37e-06	0.00013407	TRUE
transcript_HQ_SP_ROOT_transcript39740/f2p0/195	0.0424886	0	Inf	1	1	FALSE
transcript_HQ_SP_ROOT_transcript38064/f2p0/290	0.240852	0	Inf	0.59641	0.8148	FALSE
transcript_HQ_SP_ROOT_transcript16518/f2p0/1330	212.269	17.0875	3.6349	0.09458	0.30373	FALSE
transcript_HQ_SP_ROOT_transcript24656/f2p0/932	506.608	151.386	1.7426	0.0078165	0.056719	FALSE
transcript_HQ_SP_ROOT_transcript8014/f4p0/1785	357.88	192.834	0.89212	0.33372	0.6126	FALSE
transcript_HQ_SP_ROOT_transcript23668/f2p0/982	215.464	119.986	0.84458	0.0077874	0.056578	FALSE
transcript_HQ_SP_ROOT_transcript24223/f2p0/960	452.515	279.911	0.693	0.15696	0.40985	FALSE
transcript_HQ_SP_ROOT_transcript16395/f2p0/1331	855.083	537.315	0.6703	0.010563	0.070258	FALSE
transcript_HQ_SP_ROOT_transcript9734/f2p0/1675	1079.97	702.296	0.62084	0.14291	0.38798	FALSE
transcript_HQ_SP_ROOT_transcript18591/f4p0/1235	860.587	577.856	0.57461	0.091868	0.29902	FALSE
transcript_HQ_SP_ROOT_transcript4093/f2p0/2138	516.274	357.019	0.53214	0.27942	0.55941	FALSE
transcript_HQ_SP_ROOT_transcript16394/f4p0/1340	1656.83	1156.24	0.51898	0.1104	0.33333	FALSE
transcript_HQ_SP_ROOT_transcript9847/f26p0/1663	2347.52	1643.18	0.51464	0.040051	0.17681	FALSE
transcript_HQ_SP_ROOT_transcript2995/f6p0/2328	2037.49	1451.25	0.4895	0.02126	0.11552	FALSE
transcript_HQ_SP_ROOT_transcript16706/f26p0/1261	1177.47	839.077	0.48882	0.027697	0.139	FALSE
transcript_HQ_SP_ROOT_transcript16703/f2p0/1349	4864.34	3519.76	0.46676	0.068358	0.24832	FALSE
transcript_HQ_SP_ROOT_transcript34277/f2p0/511	428.722	311.306	0.46171	0.16488	0.42106	FALSE
transcript_HQ_SP_ROOT_transcript16031/f3p0/1350	258.85	188.25	0.45946	0.11435	0.34071	FALSE
transcript_HQ_SP_ROOT_transcript3497/f3p0/2199	3614.5	2666.38	0.43891	0.091771	0.29888	FALSE
transcript_HQ_SP_ROOT_transcript17446/f2p0/1281	1665.11	1243.99	0.42065	0.15532	0.40764	FALSE
transcript_HQ_SP_ROOT_transcript14454/f3p0/1356	916.944	756.028	0.27839	0.23354	0.50868	FALSE
transcript_HQ_SP_ROOT_transcript15686/f10p0/1331	1145.48	955.749	0.26125	0.21927	0.49233	FALSE
transcript_HQ_SP_ROOT_transcript14406/f6p0/1449	423.185	353.247	0.26061	0.57988	0.80399	FALSE
transcript_HQ_SP_ROOT_transcript17249/f8p0/1316	574.667	500.619	0.19901	0.46828	0.72373	FALSE
transcript_HQ_SP_ROOT_transcript13299/f7p0/1540	1104.52	974.92	0.18006	0.73054	0.89105	FALSE
transcript_HQ_SP_ROOT_transcript6458/f3p0/1920	735.927	677.765	0.11878	0.616	0.82784	FALSE
transcript_HQ_SP_ROOT_transcript6071/f6p0/1951	1145.52	1080.73	0.083991	0.80806	0.92774	FALSE
transcript_HQ_SP_ROOT_transcript4690/f2p0/2070	392.887	371.076	0.082397	0.77304	0.91249	FALSE
transcript_HQ_SP_ROOT_transcript7397/f2p0/1847	3623.58	3448.44	0.071472	0.957	0.99042	FALSE
transcript_HQ_SP_ROOT_transcript20145/f2p0/1159	307.437	295.522	0.057024	0.89276	0.96421	FALSE
transcript_HQ_SP_ROOT_transcript9195/f5p0/1709	469.856	465.996	0.011902	0.90926	0.97149	FALSE
transcript_HQ_SP_ROOT_transcript17863/f7p0/1257	669.88	671.039	-0.0024942	0.97467	0.99785	FALSE
transcript_HQ_SP_ROOT_transcript15792/f2p0/1364	437.159	444.229	-0.023145	0.96163	0.9918	FALSE
transcript_HQ_SP_ROOT_transcript13001/f5p0/1508	1659.02	1695.66	-0.031512	0.98074	1	FALSE
transcript_HQ_SP_ROOT_transcript2561/f2p0/2337	268.798	282.113	-0.069749	0.90873	0.97131	FALSE
transcript_HQ_SP_ROOT_transcript13470/f2p0/1484	1001.13	1129.72	-0.17434	0.54101	0.777	FALSE
transcript_HQ_SP_ROOT_transcript15397/f2p0/1392	835.832	971.055	-0.21634	0.39945	0.67099	FALSE
transcript_HQ_SP_ROOT_transcript17565/f2p0/1296	362.269	440.179	-0.28103	0.2195	0.4925	FALSE
transcript_HQ_SP_ROOT_transcript14743/f2p0/1413	413.995	522.761	-0.33654	0.25197	0.52886	FALSE
transcript_HQ_SP_ROOT_transcript12558/f2p0/1539	3019.23	3948.1	-0.38698	0.14552	0.39248	FALSE
transcript_HQ_SP_ROOT_transcript6531/f2p0/1896	467.531	681.539	-0.54374	0.024807	0.12887	FALSE
transcript_HQ_SP_ROOT_transcript18777/f2p0/1213	34.0518	79.196	-1.2177	0.015844	0.093867	FALSE
transcript_HQ_SP_ROOT_transcript11479/f2p0/1473	0	0	NA	NA	NA	NA
