# Supplementary material for: Comparative analysis of full-length transcriptomes based on hybrid population reveals regulatory mechanisms of anthocyanin biosynthesis in sweet potato (Ipomoea batatas (L.) Lam)
Source: BMC Plant Biol. 2020 Jun 29;20:299. doi: 10.1186/s12870-020-02513-1 (PMC7325064; doi:10.1186/s12870-020-02513-1)
Supplement: Supplementary file 9 — Additional file 9: Table S3. Transcription factor statistics. [file 12870_2020_2513_MOESM9_ESM.xlsx]

## Sheet: Sheet1
Table S3 Transcription factor statistics
tf	num
C3H	63
bZIP	55
bHLH	53
AUX/IAA	43
Others	41
MYB-related	40
AP2/ERF-ERF	37
NAC	35
NF-YA	34
C2H2	34
WRKY	32
HB-HD-ZIP	31
Trihelix	26
LOB	25
TRAF	23
TUB	23
GARP-G2-like	22
SET	21
MADS-MIKC	21
MYB	20
GRAS	20
PHD	18
B3-ARF	18
GNAT	17
EIL	17
HB-other	16
HSF	16
B3	14
HMG	13
