# Supplementary material for: Comparative analysis of full-length transcriptomes based on hybrid population reveals regulatory mechanisms of anthocyanin biosynthesis in sweet potato (Ipomoea batatas (L.) Lam)
Source: BMC Plant Biol. 2020 Jun 29;20:299. doi: 10.1186/s12870-020-02513-1 (PMC7325064; doi:10.1186/s12870-020-02513-1)
Supplement: Supplementary file 11 — Additional file 11: Table S4. Summaries of the differentially expressed transcription factors. [file 12870_2020_2513_MOESM11_ESM.xlsx]

## Sheet: TF_DEG_up_detailed_stat
Table S4 Differentially expressed transcription factors detailed statistics
Symbol	Gene_ID	Gene_ID_in_the_turquoise_module	log2FoldChange	qvalue	significant	Arabidopsis homology gene		NR Description	geneID	Anth_3_FPKM	Anth_7_FPKM	Anth_9_FPKM	Anth_16_FPKM	Anth_17_FPKM	Anth_50_FPKM	Anth_77_FPKM	CK_11_FPKM	CK_18_FPKM	CK_139_FPKM
bHLH(10)	transcript_HQ_SP_ROOT_transcript14951/f4p0/1409		1.6367	2.0984e-06	TRUE	AT5G65640.1	bHLH093	XP_019175154.1;PREDICTED: transcription factor bHLH93-like [Ipomoea nil]	transcript_HQ_SP_ROOT_transcript14951/f4p0/1409	24.1133	39.8233	45.4533	35.7333	26.8767	18.15	24.0833	15.5933	6.20333	9.99
	transcript_HQ_SP_ROOT_transcript20216/f3p0/1163		0.83798	0.049734	TRUE	AT1G22490.1	AT1G22490	XP_019186620.1;PREDICTED: transcription factor bHLH96-like [Ipomoea nil]	transcript_HQ_SP_ROOT_transcript20216/f3p0/1163	12.9833	15.78	11.81	23.6367	15.2767	7.41667	17.0367	2.59	5.35	20.75
	transcript_HQ_SP_ROOT_transcript19811/f114p0/1112		1.1064	0.00036791	TRUE	AT5G65640.1	bHLH093	XP_019172946.1;PREDICTED: transcription factor bHLH93-like [Ipomoea nil]	transcript_HQ_SP_ROOT_transcript19811/f114p0/1112	202.23	237.957	321.287	164.427	219.717	141.143	297.487	92.51	121.707	128.137
	transcript_HQ_SP_ROOT_transcript23733/f2p0/975		1.7321	0.014331	TRUE			XP_019190344.1;PREDICTED: transcription factor bHLH96-like [Ipomoea nil]	transcript_HQ_SP_ROOT_transcript23733/f2p0/975	0.28	9.3	3.17	8.9	3.21667	9.00667	8.97333	1	4.59	0
	transcript_HQ_SP_ROOT_transcript23799/f2p0/980		1.3675	4.7906e-06	TRUE			XP_019190344.1;PREDICTED: transcription factor bHLH96-like [Ipomoea nil]	transcript_HQ_SP_ROOT_transcript23799/f2p0/980	30.4167	63.3433	58.2867	63.33	40.1267	30.5833	61.8533	8.47	18.37	37.2467
	transcript_HQ_SP_ROOT_transcript24630/f2p0/942	transcript_HQ_SP_ROOT_transcript24630/f2p0/942	1.3884	2.6602e-06	TRUE	AT5G65640.1	bHLH093	XP_019172946.1;PREDICTED: transcription factor bHLH93-like [Ipomoea nil]	transcript_HQ_SP_ROOT_transcript24630/f2p0/942	136.81	203.387	234.257	103.237	139.01	72.5933	242.587	67.3933	85.2433	43.2533
	transcript_HQ_SP_ROOT_transcript21578/f7p0/1097		1.051	0.014968	TRUE	AT1G22490.1	AT1G22490	XP_019190344.1;PREDICTED: transcription factor bHLH96-like [Ipomoea nil]	transcript_HQ_SP_ROOT_transcript21578/f7p0/1097	22.8967	34.96	52.7033	21.1467	30.3267	12.49	35.43	4.99667	5.99667	39.19
	transcript_HQ_SP_ROOT_transcript2642/f3p0/2328	transcript_HQ_SP_ROOT_transcript2642/f3p0/2328	7.3466	3.0148e-87	TRUE	AT4G09820.1	TT8	AFV33952.1;bHLH2 transcription factor [Ipomoea batatas]	transcript_HQ_SP_ROOT_transcript2642/f3p0/2328	68.0367	47.3333	30.8233	40.8967	36.7333	65.9033	57.5133	0.4	0.2	0.403333
	transcript_HQ_SP_ROOT_transcript26476/f2p0/846		0.86571	0.0027341	TRUE	AT2G40200.1	AT2G40200	XP_019191569.1;PREDICTED: transcription factor bHLH51-like [Ipomoea nil]	transcript_HQ_SP_ROOT_transcript26476/f2p0/846	49.9567	107.433	91.8333	52.83	67.81	65.53	69.6167	22.46	47.19	59.49
	transcript_HQ_SP_ROOT_transcript2950/f2p0/2291	transcript_HQ_SP_ROOT_transcript2950/f2p0/2291	7.6548	1.4142e-43	TRUE	AT4G09820.1	TT8	AEA34965.1;putative transcription factor BHLH2 [Ipomoea batatas]	transcript_HQ_SP_ROOT_transcript2950/f2p0/2291	61.81	65.11	24.3067	30.9567	52.85	19.0367	31.36	0.133333	0.0166667	0.573333
HB-HD-ZIP(5)	transcript_HQ_SP_ROOT_transcript8966/f3p0/1725		1.4968	8.5e-05	TRUE	AT4G40060.1	HB16	XP_019177347.1;PREDICTED: homeobox-leucine zipper protein ATHB-6-like [Ipomoea nil]	transcript_HQ_SP_ROOT_transcript8966/f3p0/1725	6.74667	42.4667	54.4033	41.0867	50.2067	39.34	39.7933	2.54333	17.2733	27.26
	transcript_HQ_SP_ROOT_transcript8973/f5p0/1732		1.0926	0.0027908	TRUE	AT4G40060.1	HB16	XP_019177347.1;PREDICTED: homeobox-leucine zipper protein ATHB-6-like [Ipomoea nil]	transcript_HQ_SP_ROOT_transcript8973/f5p0/1732	135.813	136.463	90.94	46.54	49.27	112.303	94.4733	32.7133	21.4433	98.0467
	transcript_HQ_SP_ROOT_transcript10001/f2p0/1675		0.69072	0.045255	TRUE	AT2G22430.1	HB6	XP_019182987.1;PREDICTED: homeobox-leucine zipper protein ATHB-16-like [Ipomoea nil]	transcript_HQ_SP_ROOT_transcript10001/f2p0/1675	76.9633	95.1367	107.587	48.2833	68.6167	99.2733	80.0067	50.3067	43.9233	74.0967
	transcript_HQ_SP_ROOT_transcript13741/f2p0/1524		1.4252	2.0025e-05	TRUE	AT4G40060.1	HB16	XP_019177347.1;PREDICTED: homeobox-leucine zipper protein ATHB-6-like [Ipomoea nil]	transcript_HQ_SP_ROOT_transcript13741/f2p0/1524	7.66	41.6267	55.6733	43.6833	42.5967	42.3267	39.1167	2.93	18.0467	27.82
	transcript_HQ_SP_ROOT_transcript23670/f3p0/984		1.2386	0.046753	TRUE	AT4G37790.1	HAT22	XP_019153388.1;PREDICTED: homeobox-leucine zipper protein HAT22-like [Ipomoea nil]	transcript_HQ_SP_ROOT_transcript23670/f3p0/984	14.54	37.9167	74	22.2567	38.0233	8.20667	24.4767	18.0733	10.3033	14.31
AP2/ERF-ERF(4)	transcript_HQ_SP_ROOT_transcript9401/f12p0/1696		1.0299	0.013925	TRUE			XP_019177314.1;PREDICTED: ethylene-responsive transcription factor RAP2-4-like [Ipomoea nil]	transcript_HQ_SP_ROOT_transcript9401/f12p0/1696	5.85667	27.13	9.47667	23.0533	20.42	18.93	16.57	17.67	4.39333	4.97667
	transcript_HQ_SP_ROOT_transcript9907/f18p0/1671		0.71117	0.047984	TRUE			XP_019177314.1;PREDICTED: ethylene-responsive transcription factor RAP2-4-like [Ipomoea nil]	transcript_HQ_SP_ROOT_transcript9907/f18p0/1671	133.807	155.287	106.503	89.1433	58.8233	73.85	90	38.1667	54.2433	113.547
	transcript_HQ_SP_ROOT_transcript19295/f2p0/1198		1.7482	0.00015628	TRUE	AT1G64380.1	AT1G64380	XP_019150909.1;PREDICTED: ethylene-responsive transcription factor ERF061-like [Ipomoea nil]	transcript_HQ_SP_ROOT_transcript19295/f2p0/1198	5.30667	25.4333	12.92	7.31333	7.57	6.95	10.7533	1.88667	2.57	6.19333
	transcript_HQ_SP_ROOT_transcript27785/f2p0/823		2.396	0.0001468	TRUE	AT5G67190.1	DEAR2	XP_019183691.1;PREDICTED: ethylene-responsive transcription factor ERF011-like [Ipomoea nil]	transcript_HQ_SP_ROOT_transcript27785/f2p0/823	10.04	10.5033	5.29333	29.15	5.07	10.36	14.5867	4.85	1.10333	1.40667
bZIP(1)	transcript_HQ_SP_ROOT_transcript12036/f2p0/1565		0.64141	0.042049	TRUE	AT3G56850.1	AREB3	XP_019186958.1;PREDICTED: ABSCISIC ACID-INSENSITIVE 5-like protein 2 isoform X2 [Ipomoea nil]	transcript_HQ_SP_ROOT_transcript12036/f2p0/1565	19.9767	26.42	26.82	28.81	21.3867	16.7	18.8267	14.5267	21.3533	10.2767
WRKY(4)	transcript_HQ_SP_ROOT_transcript11522/f2p0/1584	transcript_HQ_SP_ROOT_transcript11522/f2p0/1584	3.0393	1.2705e-23	TRUE	AT2G03340.1	WRKY3	XP_019184993.1;PREDICTED: WRKY transcription factor 44-like [Ipomoea nil]	transcript_HQ_SP_ROOT_transcript11522/f2p0/1584	43.49	48.9533	25.1267	34.0633	37.1333	37.77	15.5933	5.83	4.44333	3.30667
	transcript_HQ_SP_ROOT_transcript18872/f2p0/1211		1.0144	0.0047036	TRUE	AT2G44745.1	WRKY12	XP_019188420.1;PREDICTED: probable WRKY transcription factor 12 isoform X2 [Ipomoea nil]	transcript_HQ_SP_ROOT_transcript18872/f2p0/1211	41.3833	28.92	77.11	34.7433	52.4667	42.32	53.82	22.69	26.8	28.0833
	transcript_HQ_SP_ROOT_transcript7430/f3p0/1835		3.2332	1.216e-16	TRUE	AT2G37260.1	TTG2	XP_019184993.1;PREDICTED: WRKY transcription factor 44-like [Ipomoea nil]	transcript_HQ_SP_ROOT_transcript7430/f3p0/1835	43.4533	22.1433	23.7833	23.4933	16.8633	15.83	14.8633	4.00667	2.37667	1.41667
	transcript_HQ_SP_ROOT_transcript7517/f5p0/1823	transcript_HQ_SP_ROOT_transcript7517/f5p0/1823	1.7465	0.0018331	TRUE	AT2G37260.1	TTG2	XP_019184993.1;PREDICTED: WRKY transcription factor 44-like [Ipomoea nil]	transcript_HQ_SP_ROOT_transcript7517/f5p0/1823	50.7533	29.7967	9.91	12.0467	25.5567	40.71	18.52	9.29333	9.50333	7.25
MYB-related(3)	transcript_HQ_SP_ROOT_transcript13511/f4p0/1496	transcript_HQ_SP_ROOT_transcript13511/f4p0/1496	7.6536	2.1732e-56	TRUE	AT1G66380.1	MYB114	BAF45114.1;R2R3 MYB transcription factor [Ipomoea batatas]	transcript_HQ_SP_ROOT_transcript13511/f4p0/1496	86.34	99.95	65.6733	81.42	160.137	74.2633	68.13	0.66	0	0.886667
	transcript_HQ_SP_ROOT_transcript17711/f4p0/1302		1.0234	0.010408	TRUE	AT1G49950.3	TRB1	XP_019165538.1;PREDICTED: telomere repeat-binding factor 1-like [Ipomoea nil]	transcript_HQ_SP_ROOT_transcript17711/f4p0/1302	20.8033	20.1767	13.2467	14.07	25.54	19.3467	17.18	20	6.8	2.49667
	transcript_HQ_SP_ROOT_transcript33624/f7p0/535	transcript_HQ_SP_ROOT_transcript33624/f7p0/535	5.1086	3.166e-19	TRUE	AT1G01380.1	ETC1	XP_019159059.1;PREDICTED: MYB-like transcription factor ETC1 isoform X2 [Ipomoea nil]	transcript_HQ_SP_ROOT_transcript33624/f7p0/535	199.443	135.037	70.82	76.8967	153.763	163.317	87.1967	3.77667	4.16	4.01333
EIL(3)	transcript_HQ_SP_ROOT_transcript2285/f2p0/2419		0.80236	0.013314	TRUE	AT2G27050.1	EIL1	APA19302.1;EIL1 [Ipomoea batatas]	transcript_HQ_SP_ROOT_transcript2285/f2p0/2419	15.0667	20.2233	9.91	9.07667	8.34	16.1	14.27	10.9333	8.40667	4.72
	transcript_HQ_SP_ROOT_transcript3166/f4p0/2238		1.7642	5.6039e-06	TRUE	AT3G20770.1	EIN3	XP_019163903.1;PREDICTED: protein ETHYLENE INSENSITIVE 3-like isoform X1 [Ipomoea nil]	transcript_HQ_SP_ROOT_transcript3166/f4p0/2238	4.49333	5.92667	8.97	8.59	3.05	5.78333	6.42667	0.143333	3.88	1.76
	transcript_HQ_SP_ROOT_transcript3268/f2p0/2288		3.4101	6.3546e-07	TRUE	AT3G20770.1	EIN3	XP_019157618.1;PREDICTED: ETHYLENE INSENSITIVE 3-like 1 protein [Ipomoea nil]	transcript_HQ_SP_ROOT_transcript3268/f2p0/2288	0.66	21.3567	1.49333	18.52	32.8733	21.2533	20.4567	2.28333	2.09333	0.67
Trihelix(2)	transcript_HQ_SP_ROOT_transcript11410/f2p0/1588		1.1553	0.027415	TRUE	AT3G14180.1	ASIL2	XP_019193785.1;PREDICTED: trihelix transcription factor ASIL2-like [Ipomoea nil]	transcript_HQ_SP_ROOT_transcript11410/f2p0/1588	2.84	8.70667	3.08667	7.10333	6.14333	2.60333	6.9	2.29667	3.96667	1.29333
	transcript_HQ_SP_ROOT_transcript18306/f11p0/1233	transcript_HQ_SP_ROOT_transcript18306/f11p0/1233	2.4912	2.7538e-19	TRUE			XP_019178756.1;PREDICTED: trihelix transcription factor ASIL2 [Ipomoea nil]	transcript_HQ_SP_ROOT_transcript18306/f11p0/1233	61.78	102.91	50.8167	41.2633	71.3067	62.0567	67.89	11.47	10.8667	15.9067
MYB(3)	transcript_HQ_SP_ROOT_transcript18862/f19p0/1179(IbMYB1)	transcript_HQ_SP_ROOT_transcript18862/f19p0/1179	7.3953	1.453e-60	TRUE	AT1G56650.1	MYB75	BAF45114.1;R2R3 MYB transcription factor [Ipomoea batatas]	transcript_HQ_SP_ROOT_transcript18862/f19p0/1179	165.93	219.207	129.143	159.087	315.02	153.383	153.353	1.84	0	1.86333
	transcript_HQ_SP_ROOT_transcript21606/f2p0/1076		2.3232	0.037017	TRUE	AT4G37260.1	MYB73	XP_019174694.1;PREDICTED: transcription factor MYB44-like [Ipomoea nil]	transcript_HQ_SP_ROOT_transcript21606/f2p0/1076	1.63667	3.27333	0.0566667	1.23667	0.0166667	3.72667	1.8	0.0233333	0.0333333	1.14
	transcript_HQ_SP_ROOT_transcript26682/f4p0/850	transcript_HQ_SP_ROOT_transcript26682/f4p0/850	Inf	2.3359e-18	TRUE	AT1G22640.1	MYB3	XP_019160100.1;PREDICTED: transcription factor MYB3-like [Ipomoea nil]	transcript_HQ_SP_ROOT_transcript26682/f4p0/850	21.9967	39.37	28.1233	29.2	111.97	24.66	21.5533	0	0	0
C3H(1)	transcript_HQ_SP_ROOT_transcript2771/f3p0/2322		1.0122	0.0058505	TRUE			XP_019193018.1;PREDICTED: zinc finger CCCH domain-containing protein 62-like isoform X1 [Ipomoea nil]	transcript_HQ_SP_ROOT_transcript2771/f3p0/2322	11.3433	6.13	5.42667	9.66667	6.95333	12.9567	7.39333	4.68333	5.57667	3.38333
AUX/IAA(1)	transcript_HQ_SP_ROOT_transcript23493/f3p0/1000		3.1461	9.0909e-05	TRUE	AT5G43700.1	ATAUX2-11	XP_019161782.1;PREDICTED: auxin-induced protein 22D-like [Ipomoea nil]	transcript_HQ_SP_ROOT_transcript23493/f3p0/1000	13.6467	40.16	7.74667	5.86	11.0267	10.6267	5.82333	0.3	0.876667	4.04667
NAC(2)	transcript_HQ_SP_ROOT_transcript29357/f3p0/721		1.5146	0.0047082	TRUE	AT5G13180.1	NAC083	XP_019181154.1;PREDICTED: NAC domain-containing protein 83-like isoform X1 [Ipomoea nil]	transcript_HQ_SP_ROOT_transcript29357/f3p0/721	34.3867	99.4767	53.6767	2.15667	69.9433	55.6567	79.42	56.1033	3.77667	2.49333
	transcript_HQ_SP_ROOT_transcript4056/f2p0/2141		0.78784	0.038264	TRUE			XP_019195114.1;PREDICTED: NAC domain-containing protein 62-like [Ipomoea nil]	transcript_HQ_SP_ROOT_transcript4056/f2p0/2141	13.6567	36.8133	76.16	49.61	37.81	29.5067	37.2267	20.3933	23.6933	32.0667
HB-other(3)	transcript_HQ_SP_ROOT_transcript19073/f2p0/1212		0.8544	0.03733	TRUE			XP_019165851.1;PREDICTED: homeobox-leucine zipper protein HOX11-like isoform X1 [Ipomoea nil]	transcript_HQ_SP_ROOT_transcript19073/f2p0/1212	32.0233	47.7133	49.0033	18.9333	22.7167	69.92	28.97	32.51	15.8333	20.1467
	transcript_HQ_SP_ROOT_transcript302/f3p0/3298		0.6255	0.037897	TRUE			XP_019198775.1;PREDICTED: homeobox-leucine zipper protein ATHB-15-like [Ipomoea nil]	transcript_HQ_SP_ROOT_transcript302/f3p0/3298	25.4167	18.4533	20.7267	19.5967	16.63	19.28	15.72	12.3067	19.4367	8.51333
	transcript_HQ_SP_ROOT_transcript6605/f2p0/1898		1.465	0.00013668	TRUE	AT5G25220.1	KNAT3	XP_019197988.1;PREDICTED: homeobox protein knotted-1-like LET12 [Ipomoea nil]	transcript_HQ_SP_ROOT_transcript6605/f2p0/1898	11.01	14.1467	13.5167	6.95333	8.81667	11.4633	17.57	10.9267	0.906667	1.86667
C2H2(1)	transcript_HQ_SP_ROOT_transcript4358/f2p0/2101		1.8102	0.039289	TRUE			XP_019194402.1;PREDICTED: protein indeterminate-domain 7-like [Ipomoea nil]	transcript_HQ_SP_ROOT_transcript4358/f2p0/2101	5.58333	0.423333	0.496667	4.29667	0.613333	7.32	8.54333	0.563333	0.393333	2.99
LOB(2)	transcript_HQ_SP_ROOT_transcript20074/f2p0/1142		1.6212	3.9771e-06	TRUE	AT3G02550.1	LBD41	XP_019173178.1;PREDICTED: LOB domain-containing protein 40-like [Ipomoea nil]	transcript_HQ_SP_ROOT_transcript20074/f2p0/1142	39.8133	21.8433	62.3033	44.6467	13.46	38.4567	30.6233	10.57	12.27	15.1033
	transcript_HQ_SP_ROOT_transcript24425/f8p0/946		3.696	0.0038184	TRUE	AT1G31320.1	LBD4	XP_019163400.1;PREDICTED: LOB domain-containing protein 4-like [Ipomoea nil]	transcript_HQ_SP_ROOT_transcript24425/f8p0/946	2.53	0.346667	375.597	427.847	336.233	10.06	10.5267	13.1667	6.77667	23.9033
B3-ARF(1)	transcript_HQ_SP_ROOT_transcript416/f3p0/3145		1.0453	0.012154	TRUE			XP_019199323.1;PREDICTED: auxin response factor 18-like [Ipomoea nil]	transcript_HQ_SP_ROOT_transcript416/f3p0/3145	5.93333	2.71333	7.57667	2.55667	4.13333	5.54	6.83	3.19	2.92333	1.73333
HSF(1)	transcript_HQ_SP_ROOT_transcript11750/f3p0/1576		1.2002	5.6773e-05	TRUE	AT4G36990.1	HSF4	XP_019195566.1;PREDICTED: heat shock factor protein HSF24 [Ipomoea nil]	transcript_HQ_SP_ROOT_transcript11750/f3p0/1576	21.91	22.47	37.5133	38.6	21.66	32.1867	22.7	21.2967	13.8867	3.11333
Tify(1)	transcript_HQ_SP_ROOT_transcript16804/f4p0/1314		0.84413	0.0040757	TRUE	AT1G19180.1	JAZ1	ABP35523.1;PnFL-2 [Ipomoea batatas]	transcript_HQ_SP_ROOT_transcript16804/f4p0/1314	63.33	67.4367	74.31	45.9433	48.05	40.9767	105.81	34.3667	54.8067	22.97
NF-YC(1)	transcript_HQ_SP_ROOT_transcript15360/f5p0/1407		1.2301	0.0054444	TRUE	AT1G54830.3	NF-YC3	XP_019198298.1;PREDICTED: nuclear transcription factor Y subunit C-9-like isoform X1 [Ipomoea nil]	transcript_HQ_SP_ROOT_transcript15360/f5p0/1407	21.1233	24.14	16.8033	11.29	20.1767	2.12333	22.07	16.59	2.42667	3.86333
AP2/ERF-AP2(1)	transcript_HQ_SP_ROOT_transcript1410/f2p0/2627		1.8618	0.011441	TRUE	AT4G37750.1	ANT	XP_019156801.1;PREDICTED: AP2-like ethylene-responsive transcription factor ANT [Ipomoea nil]	transcript_HQ_SP_ROOT_transcript1410/f2p0/2627	5.25667	15.7633	4.77	2.11333	4.92667	3.29333	7.48667	1.95333	0.313333	3.41667
HMG(1)	transcript_HQ_SP_ROOT_transcript25876/f4p0/988		0.79439	0.016932	TRUE			XP_019194737.1;PREDICTED: high mobility group B protein 7-like [Ipomoea nil]	transcript_HQ_SP_ROOT_transcript25876/f4p0/988	21.0933	57.0967	55.3967	51.81	33.7167	27.0133	51.5233	12.77	23.4133	44.48
SBP(1)	transcript_HQ_SP_ROOT_transcript4759/f3p0/2063		0.80255	0.031186	TRUE			XP_019199818.1;PREDICTED: squamosa promoter-binding-like protein 3 [Ipomoea nil]	transcript_HQ_SP_ROOT_transcript4759/f3p0/2063	8.57	13.2867	11.4233	11.4167	11.74	7.62667	11.1567	7.36	6.24667	6.38667
SNF2(1)	transcript_HQ_SP_ROOT_transcript4321/f2p0/2122		1.0962	0.03306	TRUE			XP_019192172.1;PREDICTED: SNF2 domain-containing protein CLASSY 1-like [Ipomoea nil]	transcript_HQ_SP_ROOT_transcript4321/f2p0/2122	8.79667	18.5333	39.5667	24.2033	23.28	14.3133	26.56	4.3	9.24	21.8133
GNAT(1)	transcript_HQ_SP_ROOT_transcript23592/f6p0/1000		0.70491	0.028535	TRUE	AT5G13780.1	AT5G13780	XP_019159589.1;PREDICTED: N-alpha-acetyltransferase daf-31-like [Ipomoea nil]	transcript_HQ_SP_ROOT_transcript23592/f6p0/1000	53.8833	69.26	81.7433	75.9067	70.0167	67.96	68.62	57.3133	39.5133	42.0133
LIM(1)	transcript_HQ_SP_ROOT_transcript22660/f2p0/1026		0.84301	0.015378	TRUE	AT1G10200.1	WLIM1	XP_019154421.1;PREDICTED: LIM domain-containing protein WLIM1-like [Ipomoea nil]	transcript_HQ_SP_ROOT_transcript22660/f2p0/1026	16.1233	47.28	37.1867	49.8267	11.92	23.0733	25.8267	12.9567	17.4267	23.4967

## Sheet: TF_DEG_down_detailed_stat
TF_DEG_down_detailed_stat
Symbol	Gene_ID	Gene_ID_in_the_turquoise_module	Gene_ID_in_the_brown_module	log2FoldChange	qvalue	significant	Arabidopsis homology gene		NR Description		geneID	Anth_3	Anth_7	Anth_9	Anth_16	Anth_17	Anth_50	Anth_77	CK_11	CK_18	CK_139
bHLH(7)	transcript_HQ_SP_ROOT_transcript14528/f2p0/1431			-0.91375	0.010472	TRUE			XP_019197883.1;PREDICTED: transcription factor bHLH35-like [Ipomoea nil]		transcript_HQ_SP_ROOT_transcript14528/f2p0/1431	5.99667	12.4133	10.2933	7.01333	10.0033	14.4067	5.13333	20.69	16.8767	19.6533
	transcript_HQ_SP_ROOT_transcript16715/f6p0/1316			-0.91146	0.0010805	TRUE	AT4G09180.1	FBH2	XP_019151807.1;PREDICTED: transcription factor bHLH81-like [Ipomoea nil]		transcript_HQ_SP_ROOT_transcript16715/f6p0/1316	19.1633	20.42	21.0467	13.1167	12.4333	22.6333	16.37	29.6	23.48	59.7267
	transcript_HQ_SP_ROOT_transcript16930/f13p0/1192			-0.91526	0.04204	TRUE			XP_019154446.1;PREDICTED: transcription factor bHLH79-like [Ipomoea nil]		transcript_HQ_SP_ROOT_transcript16930/f13p0/1192	23.3267	146.16	58.6933	106.827	154.89	163.873	89.2033	341.98	175.983	125.65
	transcript_HQ_SP_ROOT_transcript18446/f35p0/1151	transcript_HQ_SP_ROOT_transcript18446/f35p0/1151		-1.0895	0.00015198	TRUE			XP_019197883.1;PREDICTED: transcription factor bHLH35-like [Ipomoea nil]		transcript_HQ_SP_ROOT_transcript18446/f35p0/1151	8.19	21.5333	27.8033	22.9733	25.85	35.2867	15.5167	54.8567	54.81	45.1367
	transcript_HQ_SP_ROOT_transcript21725/f2p0/1108	transcript_HQ_SP_ROOT_transcript21725/f2p0/1108		-1.7191	6.6199e-10	TRUE	AT3G26744.1	ICE1	XP_019169797.1;PREDICTED: transcription factor ICE1 isoform X1 [Ipomoea nil]		transcript_HQ_SP_ROOT_transcript21725/f2p0/1108	33.1533	24.13	15.9267	12.4433	12.5933	34.2067	21.4367	52.8633	107.147	74.61
	transcript_HQ_SP_ROOT_transcript22251/f2p0/1023			-2.0714	8.5986e-11	TRUE	AT5G54680.1	ILR3	XP_019192948.1;PREDICTED: transcription factor bHLH115-like [Ipomoea nil]		transcript_HQ_SP_ROOT_transcript22251/f2p0/1023	6.75667	1.27667	5.32	5.80667	10.5133	11.3267	4.79667	40.27	22.9033	28.77
	transcript_HQ_SP_ROOT_transcript4689/f2p0/2077			-1.1486	0.011914	TRUE			XP_019169797.1;PREDICTED: transcription factor ICE1 isoform X1 [Ipomoea nil]		transcript_HQ_SP_ROOT_transcript4689/f2p0/2077	44.13	30.7267	22.8567	16.8567	10.88	44.2967	21.0567	73.3067	94.94	20.8367
NF-YA(10)	transcript_HQ_SP_ROOT_transcript9883/f15p0/1671	transcript_HQ_SP_ROOT_transcript9883/f15p0/1671		-1.0308	0.00037497	TRUE	AT5G06510.2	NF-YA10	XP_019153771.1;PREDICTED: nuclear transcription factor Y subunit A-10-like isoform X1 [Ipomoea nil]		transcript_HQ_SP_ROOT_transcript9883/f15p0/1671	138.17	76.13	48.2533	113.987	192.3	126.787	89.0533	264.677	211.497	299.653
	transcript_LQ_SP_ROOT_transcript26978/f4p0/841			-1.1142	0.016404	TRUE			XP_019153778.1;PREDICTED: nuclear transcription factor Y subunit A-10-like isoform X2 [Ipomoea nil]		transcript_LQ_SP_ROOT_transcript26978/f4p0/841	57.4767	1.7	1.42667	41.29	14.14	48.1833	20.1533	67.7167	82.7433	36.09
	transcript_HQ_SP_ROOT_transcript11153/f8p0/1575		transcript_HQ_SP_ROOT_transcript11153/f8p0/1575	-1.2832	1.9689e-05	TRUE	AT5G06510.2	NF-YA10	XP_019153771.1;PREDICTED: nuclear transcription factor Y subunit A-10-like isoform X1 [Ipomoea nil]		transcript_HQ_SP_ROOT_transcript11153/f8p0/1575	249.713	154.107	122.793	190.147	172.107	187.427	15.3933	333.39	325.23	626.623
	transcript_HQ_SP_ROOT_transcript11323/f4p0/1610	transcript_HQ_SP_ROOT_transcript11323/f4p0/1610		-1.1241	0.00013579	TRUE	AT5G06510.2	NF-YA10	XP_019153778.1;PREDICTED: nuclear transcription factor Y subunit A-10-like isoform X2 [Ipomoea nil]		transcript_HQ_SP_ROOT_transcript11323/f4p0/1610	172.68	69.4367	55.6433	207.82	129.763	195.61	135.867	384.82	288.917	325.757
	transcript_HQ_SP_ROOT_transcript14015/f7p0/1471			-9.7652	5.5167e-06	TRUE	AT5G06510.2	NF-YA10	XP_019153771.1;PREDICTED: nuclear transcription factor Y subunit A-10-like isoform X1 [Ipomoea nil]		transcript_HQ_SP_ROOT_transcript14015/f7p0/1471	0.186667	0	0.0266667	0	0.156667	0.0333333	0	0.07	0	191.387
	transcript_HQ_SP_ROOT_transcript10834/f2p0/1650			-1.2422	0.011133	TRUE	AT5G06510.2	NF-YA10	XP_019153771.1;PREDICTED: nuclear transcription factor Y subunit A-10-like isoform X1 [Ipomoea nil]		transcript_HQ_SP_ROOT_transcript10834/f2p0/1650	17.2067	13.27	8.92667	41.0867	45.0233	51.13	25.16	100.843	102.12	16.0933
	transcript_HQ_SP_ROOT_transcript14409/f8p0/1453			-1.5357	0.017228	TRUE	AT5G06510.2	NF-YA10	XP_019153778.1;PREDICTED: nuclear transcription factor Y subunit A-10-like isoform X2 [Ipomoea nil]		transcript_HQ_SP_ROOT_transcript14409/f8p0/1453	11.33	0.833333	0.603333	13.46	18.1533	18.5233	13.45	40.1733	60.63	0.946667
	transcript_HQ_SP_ROOT_transcript15381/f2p0/1365			-0.88817	0.0031626	TRUE	AT5G12840.3	NF-YA1	XP_019157839.1;PREDICTED: nuclear transcription factor Y subunit A-1-like [Ipomoea nil]		transcript_HQ_SP_ROOT_transcript15381/f2p0/1365	20.4433	35.2533	20.7567	15.4533	10.4367	29.9233	11.1633	32.1767	37.8867	53.49
	transcript_HQ_SP_ROOT_transcript18613/f8p0/1223			-1.1941	8.899e-07	TRUE	AT1G72830.2	NF-YA3	XP_019191956.1;PREDICTED: nuclear transcription factor Y subunit A-7-like isoform X1 [Ipomoea nil]		transcript_HQ_SP_ROOT_transcript18613/f8p0/1223	32.0533	30.2267	26.6867	34.0833	25.6633	39.34	35.52	95.82	77.88	62.3033
	transcript_HQ_SP_ROOT_transcript16242/f2p0/1367		transcript_HQ_SP_ROOT_transcript16242/f2p0/1367	-1.6966	1.1943e-11	TRUE	AT5G06510.2	NF-YA10	XP_019153771.1;PREDICTED: nuclear transcription factor Y subunit A-10-like isoform X1 [Ipomoea nil]		transcript_HQ_SP_ROOT_transcript16242/f2p0/1367	88.1467	97.1267	40.4267	43.0833	68.59	57.4967	1.16	157.113	192.957	257.273
Others(10)	transcript_HQ_SP_ROOT_transcript6966/f3p0/1864			-0.75592	0.0075967	TRUE			XP_019158949.1;PREDICTED: B-box zinc finger protein 22-like [Ipomoea nil]		transcript_HQ_SP_ROOT_transcript6966/f3p0/1864	18.1	19.6967	14.07	12.88	14.6	15.9933	13.71	23.9233	24.0733	39.53
	transcript_HQ_SP_ROOT_transcript10027/f2p0/1665			-1.0792	0.0024664	TRUE			XP_019189082.1;PREDICTED: two-component response regulator-like PRR73 isoform X2 [Ipomoea nil]		transcript_HQ_SP_ROOT_transcript10027/f2p0/1665	13.62	16.9667	5.84333	8.22	13.6233	27.62	11.4733	18.3533	24.3933	57.86
	transcript_HQ_SP_ROOT_transcript14413/f2p0/1411			-0.91381	0.0022944	TRUE	AT3G57040.1	ARR9	XP_019166242.1;PREDICTED: two-component response regulator ARR8-like [Ipomoea nil]		transcript_HQ_SP_ROOT_transcript14413/f2p0/1411	7.42	22.6233	13.75	24.0233	26.41	13.56	14.9767	22.4567	35.8933	52.1967
	transcript_HQ_SP_ROOT_transcript16366/f2p0/1340		transcript_HQ_SP_ROOT_transcript16366/f2p0/1340	-1.4086	0.002897	TRUE	AT5G53420.1	AT5G53420	XP_019189083.1;PREDICTED: uncharacterized protein LOC109183444 isoform X3 [Ipomoea nil]		transcript_HQ_SP_ROOT_transcript16366/f2p0/1340	93.9067	119.147	33.8833	106.493	69.7833	76.6233	68.59	58.57	228.39	441.063
	transcript_HQ_SP_ROOT_transcript18222/f5p0/1248			-0.73855	0.014968	TRUE			XP_019193775.1;PREDICTED: zinc finger protein CONSTANS-LIKE 4-like [Ipomoea nil]		transcript_HQ_SP_ROOT_transcript18222/f5p0/1248	26.9733	33.34	23.4	26.54	25.4533	34.6	14.74	47.0233	35.69	63.2667
	transcript_HQ_SP_ROOT_transcript17929/f2p0/1279			-0.73376	0.01423	TRUE	AT1G75540.1	BBX21	XP_019174088.1;PREDICTED: B-box zinc finger protein 21-like [Ipomoea nil]		transcript_HQ_SP_ROOT_transcript17929/f2p0/1279	46.4033	42.6367	17.7733	18.19	16.31	42.94	24.7733	52.9833	55.8933	51.3633
	transcript_HQ_SP_ROOT_transcript22277/f2p0/1056			-1.8813	4.0462e-05	TRUE	AT1G10470.1	ARR4	XP_019164574.1;PREDICTED: two-component response regulator ARR4 isoform X2 [Ipomoea nil]		transcript_HQ_SP_ROOT_transcript22277/f2p0/1056	4.87	5.34333	5.54	4.26333	2.36667	3.96333	4.16	11.4733	27.0467	12.3033
	transcript_HQ_SP_ROOT_transcript24233/f5p0/953			-0.80454	0.025025	TRUE	AT3G57040.1	ARR9	XP_019185509.1;PREDICTED: two-component response regulator ORR9-like [Ipomoea nil]		transcript_HQ_SP_ROOT_transcript24233/f5p0/953	22.5633	21.24	24.4167	23.9433	15.1267	9.90667	18.7	43.4967	40.49	23.9767
	transcript_HQ_SP_ROOT_transcript31941/f5p0/616	transcript_HQ_SP_ROOT_transcript31941/f5p0/616		-1.0036	0.00013644	TRUE	AT1G28050.1	BBX13	XP_019181239.1;PREDICTED: zinc finger protein CONSTANS-LIKE 14 isoform X1 [Ipomoea nil]		transcript_HQ_SP_ROOT_transcript31941/f5p0/616	73.67	48.6867	59.5333	85.17	71.9533	72.5667	60.0033	138.943	132.777	173.723
	transcript_HQ_SP_ROOT_transcript576/f2p0/3032			-0.76853	0.0033319	TRUE	AT5G02810.1	PRR7	XP_019198690.1;PREDICTED: two-component response regulator-like PRR73 [Ipomoea nil]		transcript_HQ_SP_ROOT_transcript576/f2p0/3032	28.0533	10.4333	17.3167	22.93	16.6467	13.4167	13.8467	36.21	27.64	35.1667
HB-HD-ZIP(5)	transcript_HQ_SP_ROOT_transcript7980/f3p0/1750			-1.3504	0.031747	TRUE			XP_019185794.1;PREDICTED: homeobox-leucine zipper protein ATHB-6-like isoform X2 [Ipomoea nil]		transcript_HQ_SP_ROOT_transcript7980/f3p0/1750	0.513333	3.13667	2.56333	0.18	1.68	0.353333	1.68333	1.8	5.72333	4.28
	transcript_HQ_SP_ROOT_transcript12181/f11p0/1529			-1.4917	0.041225	TRUE			XP_019185794.1;PREDICTED: homeobox-leucine zipper protein ATHB-6-like isoform X2 [Ipomoea nil]		transcript_HQ_SP_ROOT_transcript12181/f11p0/1529	0	92.1133	67.33	0.0133333	52.9233	0	46.4967	64.4133	197.94	55.5433
	transcript_HQ_SP_ROOT_transcript14857/f2p0/1417		transcript_HQ_SP_ROOT_transcript14857/f2p0/1417	-9.2173	3.4093e-40	TRUE	AT2G22430.1	HB6	XP_019185794.1;PREDICTED: homeobox-leucine zipper protein ATHB-6-like isoform X2 [Ipomoea nil]		transcript_HQ_SP_ROOT_transcript14857/f2p0/1417	0	0.256667	0.0733333	0.0433333	0.0433333	0.19	0.0766667	51.51	34.79	100.663
	transcript_HQ_SP_ROOT_transcript26372/f4p0/856		transcript_HQ_SP_ROOT_transcript26372/f4p0/856	-1.1051	0.0019548	TRUE	AT3G01470.1	HAT5	XP_019183510.1;PREDICTED: homeobox-leucine zipper protein HAT5 [Ipomoea nil]		transcript_HQ_SP_ROOT_transcript26372/f4p0/856	30.7967	21.15	28.9833	21.72	7.06333	26.8533	11.3833	33.02	54.11	62.23
	transcript_HQ_SP_ROOT_transcript27242/f3p0/816			-0.99897	0.0003442	TRUE	AT2G46680.1	ATHB-7	XP_019192854.1;PREDICTED: homeobox-leucine zipper protein HOX6-like isoform X1 [Ipomoea nil]		transcript_HQ_SP_ROOT_transcript27242/f3p0/816	75.8767	121.073	101.657	88.9733	77.15	134.927	51.5133	229.013	173.02	198.267
AP2/ERF-ERF(5)	transcript_HQ_SP_ROOT_transcript10112/f3p0/1663			-1.1088	0.004898	TRUE			XP_019178104.1;PREDICTED: ethylene-responsive transcription factor RAP2-3-like isoform X1 [Ipomoea nil]		transcript_HQ_SP_ROOT_transcript10112/f3p0/1663	253.527	112.79	138.673	226.873	73.2133	240.713	116.337	578.907	397.41	160.25
	transcript_HQ_SP_ROOT_transcript11476/f2p0/1590			-0.81751	0.0030823	TRUE	AT2G41710.3	AT2G41710	XP_019169108.1;PREDICTED: AP2-like ethylene-responsive transcription factor At2g41710 isoform X4 [Ipomoea nil]		transcript_HQ_SP_ROOT_transcript11476/f2p0/1590	35.2767	39.88	32.3067	28.0367	25.3	38.9867	29.3033	66.3167	63.93	55.7867
	transcript_HQ_SP_ROOT_transcript16915/f6p0/1315			-1.2313	3.2705e-06	TRUE	AT4G27950.1	CRF4	XP_019167120.1;PREDICTED: pathogenesis-related genes transcriptional activator PTI6-like [Ipomoea nil]		transcript_HQ_SP_ROOT_transcript16915/f6p0/1315	35.6933	38.5633	29.5233	38.8933	14.5133	61.4833	19.9367	98.4467	92.79	63.44
	transcript_HQ_SP_ROOT_transcript19801/f8p0/1176			-0.93823	0.0044397	TRUE	AT3G16770.1	EBP	XP_019178104.1;PREDICTED: ethylene-responsive transcription factor RAP2-3-like isoform X1 [Ipomoea nil]		transcript_HQ_SP_ROOT_transcript19801/f8p0/1176	207.187	199.663	256.753	186.43	153.263	337.587	146.613	517.07	452.487	337.757
	transcript_HQ_SP_ROOT_transcript24454/f2p0/935			-0.89032	0.0043295	TRUE	AT3G16770.1	EBP	XP_019178104.1;PREDICTED: ethylene-responsive transcription factor RAP2-3-like isoform X1 [Ipomoea nil]		transcript_HQ_SP_ROOT_transcript24454/f2p0/935	106.187	115.463	169.78	58.61	61.8667	150.49	89.3467	274.78	232.407	120.843
bZIP(8)	transcript_HQ_SP_ROOT_transcript9646/f3p0/1698			-0.62953	0.044836	TRUE			XP_019194835.1;PREDICTED: transcriptional activator TAF-1-like [Ipomoea nil]		transcript_HQ_SP_ROOT_transcript9646/f3p0/1698	13.87	26.3433	28.9667	29.5967	18.91	32.5567	16.7467	38.0533	39.79	42.0633
	transcript_HQ_SP_ROOT_transcript14791/f2p0/1430			-0.8848	0.0013716	TRUE	AT5G65210.2	TGA1	XP_019172772.1;PREDICTED: TGACG-sequence-specific DNA-binding protein TGA-1A-like isoform X1 [Ipomoea nil]		transcript_HQ_SP_ROOT_transcript14791/f2p0/1430	28.61	31.9867	19.48	31.67	28.1967	30.9233	17.7533	62.6933	40.1867	61.1333
	transcript_HQ_SP_ROOT_transcript19623/f2p0/1169			-1.0273	0.048279	TRUE	AT1G45249.3	ABF2	XP_019152949.1;PREDICTED: ABSCISIC ACID-INSENSITIVE 5-like protein 5 [Ipomoea nil]		transcript_HQ_SP_ROOT_transcript19623/f2p0/1169	7.37	10.4067	6.02333	6.62333	3.64667	14.98	2.33333	28.3533	12.0933	6.61
	transcript_HQ_SP_ROOT_transcript23324/f2p0/998			-0.64653	0.041792	TRUE	AT3G62420.1	BZIP53	XP_019177152.1;PREDICTED: bZIP transcription factor 11-like [Ipomoea nil]		transcript_HQ_SP_ROOT_transcript23324/f2p0/998	66.01	88.7467	40.77	28.63	43.2067	26.9167	33.24	75.2967	91.5433	67.6033
	transcript_HQ_SP_ROOT_transcript25926/f2p0/881			-1.9052	0.00010048	TRUE	AT1G75390.1	bZIP44	XP_019165105.1;PREDICTED: bZIP transcription factor 11 [Ipomoea nil]		transcript_HQ_SP_ROOT_transcript25926/f2p0/881	25.7833	33.67	9.44667	12.5533	15.9833	37.91	6	130	81.93	28.4933
	transcript_HQ_SP_ROOT_transcript3714/f2p0/2195	transcript_HQ_SP_ROOT_transcript3714/f2p0/2195		-0.77203	0.014968	TRUE			XP_019166399.1;PREDICTED: ABSCISIC ACID-INSENSITIVE 5-like protein 5 isoform X1 [Ipomoea nil]		transcript_HQ_SP_ROOT_transcript3714/f2p0/2195	34.6433	22.82	18.6467	24.04	12.4733	12.38	21.09	51.9567	15.2833	50.8833
	transcript_HQ_SP_ROOT_transcript7411/f6p0/1853			-1.3583	0.00069862	TRUE	AT5G65210.2	TGA1	XP_019177287.1;PREDICTED: TGACG-sequence-specific DNA-binding protein TGA-1A-like isoform X2 [Ipomoea nil]		transcript_HQ_SP_ROOT_transcript7411/f6p0/1853	14.7967	8.83	10.1767	5.17	3.64333	7.98	13.89	8.97667	26.6333	43.97
	transcript_HQ_SP_ROOT_transcript9160/f22p0/1669			-0.92986	0.00092503	TRUE	AT1G45249.3	ABF2	XP_019166399.1;PREDICTED: ABSCISIC ACID-INSENSITIVE 5-like protein 5 isoform X1 [Ipomoea nil]		transcript_HQ_SP_ROOT_transcript9160/f22p0/1669	44.29	76.3067	87.3633	64.37	80.2167	55.0733	44.9567	165.19	127.19	104.727
WRKY(1)	transcript_HQ_SP_ROOT_transcript2258/f2p0/2469			-0.90806	0.039431	TRUE	AT5G56270.1	WRKY2	XP_019196608.1;PREDICTED: probable WRKY transcription factor 2 isoform X2 [Ipomoea nil]		transcript_HQ_SP_ROOT_transcript2258/f2p0/2469	5.50667	7.89333	4.25667	6.47	0.386667	3.62667	6.04333	4.22	7.58333	18.7833
MYB-related(4)	transcript_HQ_SP_ROOT_transcript14630/f2p0/1422			-1.3771	0.0027991	TRUE	AT3G46130.1	MYB48	XP_019177398.1;PREDICTED: myb-related protein MYBAS2-like isoform X1 [Ipomoea nil]		transcript_HQ_SP_ROOT_transcript14630/f2p0/1422	1.77	2.76667	2.25667	3.41	2.72	6.79	5.25	4.86333	16.0067	9.38
	transcript_HQ_SP_ROOT_transcript16866/f9p0/1307			-0.83424	0.025745	TRUE	AT3G46130.1	MYB48	XP_019199606.1;PREDICTED: transcription factor MYB59-like isoform X1 [Ipomoea nil]		transcript_HQ_SP_ROOT_transcript16866/f9p0/1307	20.64	46.9	29.61	40.2933	42.6233	69.27	45.4433	111.99	74.38	53.6333
	transcript_HQ_SP_ROOT_transcript21936/f3p0/1066			-1.0817	0.0010115	TRUE	AT3G46130.1	MYB48	XP_019177398.1;PREDICTED: myb-related protein MYBAS2-like isoform X1 [Ipomoea nil]		transcript_HQ_SP_ROOT_transcript21936/f3p0/1066	16.5667	18.2233	12.3133	19.57	6.91	21.4467	13.59	39.1467	36.7133	29.35
	transcript_HQ_SP_ROOT_transcript22758/f2p0/1037			-1.1256	0.00050325	TRUE	AT3G46130.1	MYB48	XP_019177398.1;PREDICTED: myb-related protein MYBAS2-like isoform X1 [Ipomoea nil]		transcript_HQ_SP_ROOT_transcript22758/f2p0/1037	22.0567	23.97	13.5267	30.15	7.60333	22.23	8.60333	53.59	44.62	28.7433
EIL(2)	transcript_HQ_SP_ROOT_transcript2360/f13p0/2388			-0.64227	0.035845	TRUE	AT2G27050.1	EIL1	XP_019157618.1;PREDICTED: ETHYLENE INSENSITIVE 3-like 1 protein [Ipomoea nil]		transcript_HQ_SP_ROOT_transcript2360/f13p0/2388	27.5433	23.4733	25.6567	12.8567	10.2367	13.07	13.79	42.3733	28.1467	18.8533
	transcript_HQ_SP_ROOT_transcript3067/f4p0/2281			-0.75333	0.02707	TRUE			XP_019157618.1;PREDICTED: ETHYLENE INSENSITIVE 3-like 1 protein [Ipomoea nil]		transcript_HQ_SP_ROOT_transcript3067/f4p0/2281	12.8167	13.1567	12.1967	6.46333	2.12667	14.2233	9.09	23.4467	17.6633	11.9767
Trihelix(2)	transcript_HQ_SP_ROOT_transcript5253/f5p0/1965			-0.97415	0.013697	TRUE			XP_019152907.1;PREDICTED: uncharacterized protein LOC109149549 [Ipomoea nil]		transcript_HQ_SP_ROOT_transcript5253/f5p0/1965	3.23333	10.1433	3.39	8.59	8.52667	11.88	1.56667	9.24667	19.68	14.3967
	transcript_HQ_SP_ROOT_transcript5806/f2p0/1966			-1.0462	0.0074443	TRUE			XP_019186102.1;PREDICTED: trihelix transcription factor GTL2-like isoform X1 [Ipomoea nil]		transcript_HQ_SP_ROOT_transcript5806/f2p0/1966	3.85667	7.73333	3.98	3.91333	2.85333	6.75	4.17333	10.8333	10.26	10.35
GRAS(3)	transcript_HQ_SP_ROOT_transcript24573/f2p0/1030			-1.213	0.009399	TRUE			XP_019162995.1;PREDICTED: scarecrow-like protein 21 isoform X2 [Ipomoea nil]		transcript_HQ_SP_ROOT_transcript24573/f2p0/1030	8.46333	13.4767	8.23333	2.79333	4.57667	3.22	4.23333	6.47667	13.5367	29.2767
	transcript_HQ_SP_ROOT_transcript3814/f4p0/2164			-0.99413	0.005391	TRUE			XP_019194539.1;PREDICTED: scarecrow-like transcription factor PAT1 [Ipomoea nil]		transcript_HQ_SP_ROOT_transcript3814/f4p0/2164	5.63333	9.39667	4.94333	6.89667	5.38667	10.0633	5.97667	14.17	19.2367	10.1867
	transcript_HQ_SP_ROOT_transcript4453/f3p0/2092	transcript_HQ_SP_ROOT_transcript4453/f3p0/2092		-1.3235	3.8677e-08	TRUE	AT2G37650.1	AT2G37650	XP_019178593.1;PREDICTED: scarecrow-like protein 11 [Ipomoea nil]		transcript_HQ_SP_ROOT_transcript4453/f3p0/2092	23.0567	12.1767	14.93	18.52	11.6067	34.08	7.55333	46.3933	39.3633	59.2867
MYB(2)	transcript_HQ_SP_ROOT_transcript19721/f4p0/1164			-1.4916	0.0011543	TRUE	AT5G59780.3	MYB59	XP_019199606.1;PREDICTED: transcription factor MYB59-like isoform X1 [Ipomoea nil]		transcript_HQ_SP_ROOT_transcript19721/f4p0/1164	18.09	32.1667	10.4767	25.7667	23.25	25.3067	33.36	89.0433	97.6467	26.12
	transcript_HQ_SP_ROOT_transcript21472/f2p0/1083			-0.74761	0.01706	TRUE	AT2G38090.1	AT2G38090	XP_019191872.1;PREDICTED: transcription factor DIVARICATA-like [Ipomoea nil]		transcript_HQ_SP_ROOT_transcript21472/f2p0/1083	33.9067	30.3333	26.4167	24.4833	29.96	45.09	22.6633	53.6467	71.85	39.3133
C3H(4)	transcript_LQ_SP_ROOT_transcript18978/f2p0/1248			-1.9849	0.027925	TRUE			XP_019159022.1;PREDICTED: zinc finger CCCH domain-containing protein 2-like [Ipomoea nil]		transcript_LQ_SP_ROOT_transcript18978/f2p0/1248	9.01333	6.42667	4.11667	5.35333	8.97667	10.6633	0.506667	64.1433	9.42	8.60333
	transcript_HQ_SP_ROOT_transcript12965/f20p0/1443	transcript_HQ_SP_ROOT_transcript12965/f20p0/1443		-1.8698	0.00012495	TRUE	AT1G03790.1	SOM	XP_019159022.1;PREDICTED: zinc finger CCCH domain-containing protein 2-like [Ipomoea nil]		transcript_HQ_SP_ROOT_transcript12965/f20p0/1443	28.06	16.8267	9.71667	19.1967	33.2067	65.52	1.46333	160.03	33.26	113.403
	transcript_HQ_SP_ROOT_transcript14633/f3p0/1424			-2.1101	0.0028607	TRUE	AT1G03790.1	SOM	XP_019159022.1;PREDICTED: zinc finger CCCH domain-containing protein 2-like [Ipomoea nil]		transcript_HQ_SP_ROOT_transcript14633/f3p0/1424	5.84667	12.8167	5.52667	5.49667	5.05	85.51	0.22	125.497	66.8733	45.6533
	transcript_HQ_SP_ROOT_transcript15739/f2p0/1417			-1.5077	3.5584e-05	TRUE	AT2G19810.1	OZF1	XP_019184932.1;PREDICTED: zinc finger CCCH domain-containing protein 20-like [Ipomoea nil]		transcript_HQ_SP_ROOT_transcript15739/f2p0/1417	15.4833	13.09	4.72667	4.94667	5.55667	6.13	3.52667	30.2067	15.4033	25.19
MADS-MIKC(5)	transcript_HQ_SP_ROOT_transcript12557/f8p0/1517		transcript_HQ_SP_ROOT_transcript12557/f8p0/1517	-0.74195	0.018713	TRUE	AT2G45660.1	AGL20	AAY84828.1;transcription factor AGL20 [Ipomoea batatas]		transcript_HQ_SP_ROOT_transcript12557/f8p0/1517	48.43	77.6033	37.8733	92.8133	44.8867	71.07	67.5367	82.1167	125.687	136.57
	transcript_HQ_SP_ROOT_transcript25649/f5p0/887		transcript_HQ_SP_ROOT_transcript25649/f5p0/887	-1.6679	2.3514e-05	TRUE	AT4G37940.1	AGL21	XP_019154918.1;PREDICTED: MADS-box transcription factor 23-like isoform X2 [Ipomoea nil]		transcript_HQ_SP_ROOT_transcript25649/f5p0/887	8.13333	32.0867	33.3833	28.0633	16.4467	6.60667	7.97	40.57	77.8633	72.5467
	transcript_HQ_SP_ROOT_transcript22607/f11p0/1020	transcript_HQ_SP_ROOT_transcript22607/f11p0/1020		-1.5176	3.7351e-08	TRUE	AT1G71692.1	AGL12	XP_019151822.1;PREDICTED: agamous-like MADS-box protein AGL12 [Ipomoea nil]		transcript_HQ_SP_ROOT_transcript22607/f11p0/1020	79.1833	61.11	122.61	45.3633	69.1667	163.59	39.9033	324.293	164.957	296.56
	transcript_HQ_SP_ROOT_transcript23370/f6p0/1017			-0.8177	0.0067915	TRUE	AT3G57230.1	AGL16	AAK83920.1;MADS-box protein [Ipomoea batatas]		transcript_HQ_SP_ROOT_transcript23370/f6p0/1017	136.693	131.243	177.26	114.473	46.46	196.883	69.82	241.237	296.713	157.823
	transcript_HQ_SP_ROOT_transcript26438/f2p0/862			-1.0636	0.0015562	TRUE	AT4G37940.1	AGL21	XP_019154918.1;PREDICTED: MADS-box transcription factor 23-like isoform X2 [Ipomoea nil]		transcript_HQ_SP_ROOT_transcript26438/f2p0/862	26.78	27.5467	28.2367	17.56	21.19	17.17	12.7	60.69	50.1667	33.73
AUX/IAA(4)	transcript_HQ_SP_ROOT_transcript19276/f7p0/1198		transcript_HQ_SP_ROOT_transcript19276/f7p0/1198	-0.88324	0.025957	TRUE	AT5G43700.1	ATAUX2-11	XP_019181297.1;PREDICTED: auxin-responsive protein IAA4-like [Ipomoea nil]		transcript_HQ_SP_ROOT_transcript19276/f7p0/1198	12.2733	73.0167	60.38	15.8267	58.5533	35.5033	48.8633	60.5567	70.6733	134.777
	transcript_HQ_SP_ROOT_transcript20413/f3p0/1144			-1.1722	0.027664	TRUE	AT4G14550.1	IAA14	XP_019181269.1;PREDICTED: auxin-responsive protein IAA14-like isoform X1 [Ipomoea nil]		transcript_HQ_SP_ROOT_transcript20413/f3p0/1144	3.86333	4.37	6.11333	1.63667	1.23	1.45333	8.51	6.17333	14.63	6.95667
	transcript_HQ_SP_ROOT_transcript28795/f3p0/757			-0.94347	0.026337	TRUE			XP_019199537.1;PREDICTED: auxin response factor 4-like [Ipomoea nil]		transcript_HQ_SP_ROOT_transcript28795/f3p0/757	11.48	10.9233	11.5833	13.79	6.07667	11.64	10.6633	18.3833	15.5333	35.57
	transcript_HQ_SP_ROOT_transcript36084/f5p0/392			-2.2834	0.011392	TRUE			XP_019180060.1;PREDICTED: auxin-responsive protein IAA14-like [Ipomoea nil]		transcript_HQ_SP_ROOT_transcript36084/f5p0/392	0	3.62667	2.52667	3.58333	1.14667	6.86	0.623333	13.42	4.78	20.8967
NAC(2)	transcript_HQ_SP_ROOT_transcript7041/f12p0/1867			-0.74842	0.015578	TRUE			XP_019174897.1;PREDICTED: NAC transcription factor ONAC010-like [Ipomoea nil]		transcript_HQ_SP_ROOT_transcript7041/f12p0/1867	15.5767	22.49	16.3767	14.5067	17.2033	11.2133	12.8833	33.0433	32.8	18.4067
	transcript_HQ_SP_ROOT_transcript15147/f3p0/1412			-1.0915	0.023337	TRUE	AT5G22290.1	NAC089	XP_019197807.1;PREDICTED: NAC domain-containing protein 60-like isoform X2 [Ipomoea nil]		transcript_HQ_SP_ROOT_transcript15147/f3p0/1412	3.47667	5.12	8.31667	4.56	5.13333	8.91333	2.77	11.59	20.7667	4.29
HB-other(1)	transcript_HQ_SP_ROOT_transcript24070/f3p0/983			-0.89629	0.00095707	TRUE	AT2G46680.1	ATHB-7	XP_019192855.1;PREDICTED: homeobox-leucine zipper protein ATHB-7-like isoform X2 [Ipomoea nil]		transcript_HQ_SP_ROOT_transcript24070/f3p0/983	38.55	76.2967	48.13	45.4067	61.5667	94.2967	31.6	137.367	99.7633	104.05
C2H2(2)	transcript_HQ_SP_ROOT_transcript7236/f6p0/1845			-1.1283	0.034842	TRUE			XP_019194402.1;PREDICTED: protein indeterminate-domain 7-like [Ipomoea nil]		transcript_HQ_SP_ROOT_transcript7236/f6p0/1845	9.09	10.2033	8.06667	5.38667	8.19667	5.59667	8.28667	10.9333	7.72667	40.89
	transcript_HQ_SP_ROOT_transcript9305/f3p0/1699			-0.77296	0.0085248	TRUE			XP_019162906.1;PREDICTED: transcription factor IIIA [Ipomoea nil]		transcript_HQ_SP_ROOT_transcript9305/f3p0/1699	25.4267	16.56	14.0533	17.6733	13.4933	18.73	12.7733	25.8333	33.1167	36.44
B3-ARF(2)	transcript_HQ_SP_ROOT_transcript804/f2p0/2841			-0.89891	0.0081208	TRUE			XP_019169962.1;PREDICTED: auxin response factor 9-like isoform X1 [Ipomoea nil]		transcript_HQ_SP_ROOT_transcript804/f2p0/2841	4.93	4.98333	6.13667	5.53667	4.33	7.97667	2.40667	10.5767	11.5933	9.14667
	transcript_HQ_SP_ROOT_transcript328/f3p0/3219			-0.96587	0.00013805	TRUE	AT5G62000.1	ARF2	XP_019167438.1;PREDICTED: auxin response factor 2-like isoform X2 [Ipomoea nil]		transcript_HQ_SP_ROOT_transcript328/f3p0/3219	17.34	17.0167	12.3867	18.2367	14.1367	15.7733	12.8733	20.4867	31.6267	49
HSF(2)	transcript_HQ_SP_ROOT_transcript10008/f3p0/1664			-0.84357	0.018713	TRUE			XP_019192500.1;PREDICTED: heat stress transcription factor A-2-like isoform X2 [Ipomoea nil]		transcript_HQ_SP_ROOT_transcript10008/f3p0/1664	12.6533	15.5	9.78	24.3567	4.67333	6.57333	15.78	18.9067	28.65	26.0133
	transcript_HQ_SP_ROOT_transcript6731/f2p0/1890			-1.3614	0.00089517	TRUE	AT3G22830.1	HSFA6B	XP_019151313.1;PREDICTED: heat stress transcription factor A-7a-like [Ipomoea nil]		transcript_HQ_SP_ROOT_transcript6731/f2p0/1890	1.89667	3.90333	3.66667	3.73	2.66333	5.89	2.02333	11.36	10.4233	5.96
Tify(2)	transcript_HQ_SP_ROOT_transcript13532/f4p0/1497			-0.94636	0.0003538	TRUE	AT4G32570.1	TIFY8	XP_019173579.1;PREDICTED: protein TIFY 8-like [Ipomoea nil]		transcript_HQ_SP_ROOT_transcript13532/f4p0/1497	30.79	20.1967	19.6967	21.3533	13.66	28.8233	18.8567	29.7867	35.8	76.7867
	transcript_HQ_SP_ROOT_transcript35452/f2p0/452		transcript_HQ_SP_ROOT_transcript35452/f2p0/452	-1.0424	0.038893	TRUE			XP_019173579.1;PREDICTED: protein TIFY 8-like [Ipomoea nil]		transcript_HQ_SP_ROOT_transcript35452/f2p0/452	27.84	38.34	49.9667	47.49	1.57	37.99	4.03667	37.4367	57.39	95.43
B3(3)	transcript_HQ_SP_ROOT_transcript420/f2p0/3135		transcript_HQ_SP_ROOT_transcript420/f2p0/3135	-1.2156	0.0042641	TRUE	AT2G46530.3	ARF11	XP_019158375.1;PREDICTED: auxin response factor 11-like isoform X2 [Ipomoea nil]		transcript_HQ_SP_ROOT_transcript420/f2p0/3135	29.87	7.65333	19.2733	15.1667	6.71333	0.28	5.08	35.64	29.6833	25.1
	transcript_HQ_SP_ROOT_transcript4245/f2p0/2113			-0.63167	0.032313	TRUE			XP_019185516.1;PREDICTED: B3 domain-containing protein Os01g0234100-like isoform X2 [Ipomoea nil]		transcript_HQ_SP_ROOT_transcript4245/f2p0/2113	20.8633	18.9567	16.1267	15.91	10.54	19.46	16.01	20.7933	26.75	38.7567
	transcript_HQ_SP_ROOT_transcript428/f2p0/3104			-0.90997	0.046983	TRUE			XP_019158375.1;PREDICTED: auxin response factor 11-like isoform X2 [Ipomoea nil]		transcript_HQ_SP_ROOT_transcript428/f2p0/3104	5.55667	5.34333	5.73667	3.36333	2.78667	16.81	12.19	11.0167	7.10333	29.6
Pseudo ARR-B(2)	transcript_HQ_SP_ROOT_transcript1840/f2p0/2496			-2.1507	0.0039061	TRUE	AT5G24470.1	PRR5	XP_019195113.1;PREDICTED: two-component response regulator-like APRR5 [Ipomoea nil]		transcript_HQ_SP_ROOT_transcript1840/f2p0/2496	6.89667	1.65667	2.37	3.09667	1.81667	1.58333	1.77333	23.47	12.6333	2.29333
	transcript_HQ_SP_ROOT_transcript593/f2p0/2994			-0.63835	0.036226	TRUE			XP_019159397.1;PREDICTED: two-component response regulator-like APRR7 isoform X1 [Ipomoea nil]		transcript_HQ_SP_ROOT_transcript593/f2p0/2994	14.8367	11.7133	12.3167	10.8433	9.1	11.8433	6.50667	19.7667	14.95	21.7267
Alfin-like(2)	transcript_HQ_SP_ROOT_transcript10154/f2p0/1670			-0.6543	0.019355	TRUE			XP_019151640.1;PREDICTED: PHD finger protein ALFIN-LIKE 4-like [Ipomoea nil]		transcript_HQ_SP_ROOT_transcript10154/f2p0/1670	15.4733	16.1	47.49	37.2767	31.7267	26.2433	34.3867	36.3933	46.5533	73.83
	transcript_HQ_SP_ROOT_transcript22941/f2p0/1032			-1.5514	0.00027228	TRUE	AT2G02470.1	AL6	XP_019196723.1;PREDICTED: PHD finger protein ALFIN-LIKE 3-like [Ipomoea nil]		transcript_HQ_SP_ROOT_transcript22941/f2p0/1032	8.56	7.78333	6.22667	4.1	2.52	3.72667	6.98667	16.7733	21.2733	15.0567
BES1(2)	transcript_HQ_SP_ROOT_transcript14826/f3p0/1432			-0.67419	0.020373	TRUE	AT1G75080.2	BZR1	XP_019156230.1;PREDICTED: protein BRASSINAZOLE-RESISTANT 1-like isoform X2 [Ipomoea nil]		transcript_HQ_SP_ROOT_transcript14826/f3p0/1432	48.5	55.7667	53.03	37.94	39.3033	50.5867	38.24	81.6	76.34	81.88
	transcript_HQ_SP_ROOT_transcript15354/f2p0/1393			-0.81239	0.026138	TRUE	AT1G78700.1	BEH4	XP_019169393.1;PREDICTED: BES1/BZR1 homolog protein 4-like isoform X1 [Ipomoea nil]		transcript_HQ_SP_ROOT_transcript15354/f2p0/1393	8.99667	11.1767	10.8033	6.83	6.26	10.7733	8.45	8.00333	17.21	27.6533
HB-KNOX(2)	transcript_HQ_SP_ROOT_transcript6955/f2p0/1866		transcript_HQ_SP_ROOT_transcript6955/f2p0/1866	-0.8401	0.0098231	TRUE			BAF93479.1;class-I knotted1-like homeobox protein IBKN2 [Ipomoea batatas]		transcript_HQ_SP_ROOT_transcript6955/f2p0/1866	46.5267	88.52	52.79	80.9767	64.6033	47.9867	77.28	66.4967	94.0833	236.303
	transcript_HQ_SP_ROOT_transcript9578/f13p0/1626			-1.0097	0.0043493	TRUE			XP_019170672.1;PREDICTED: homeobox protein knotted-1-like LET12 [Ipomoea nil]		transcript_HQ_SP_ROOT_transcript9578/f13p0/1626	17.9933	26.7767	9.67333	14.7967	6.47	23.08	6.26667	25.0033	19.34	56.2133
NF-YC(1)	transcript_HQ_SP_ROOT_transcript18216/f8p0/1236			-1.0988	0.032173	TRUE	AT1G54830.3	NF-YC3	XP_019198298.1;PREDICTED: nuclear transcription factor Y subunit C-9-like isoform X1 [Ipomoea nil]		transcript_HQ_SP_ROOT_transcript18216/f8p0/1236	7.46667	18.2467	11.6567	17.72	8.87	10.1367	7.54	17.2667	18.0733	48.73
AP2/ERF-AP2(1)	transcript_HQ_SP_ROOT_transcript5061/f2p0/2023			-1.3617	0.0021477	TRUE	AT4G37750.1	ANT	XP_019195586.1;PREDICTED: AP2-like ethylene-responsive transcription factor ANT isoform X2 [Ipomoea nil]		transcript_HQ_SP_ROOT_transcript5061/f2p0/2023	3.85667	13.2367	6.9	3.67	2.39	3.27	1.65	8.52667	14.5933	17.97
GARP-G2-like(2)	transcript_HQ_SP_ROOT_transcript12075/f2p0/1558			-0.96133	0.034673	TRUE	AT3G04030.3	MYR2	XP_019153113.1;PREDICTED: myb-related protein 2-like isoform X2 [Ipomoea nil]		transcript_HQ_SP_ROOT_transcript12075/f2p0/1558	6.06	6.46333	6.04333	2.80667	3.52333	6.62333	2.51333	11.1967	13.4733	5.37333
	transcript_HQ_SP_ROOT_transcript19408/f13p0/1140		transcript_HQ_SP_ROOT_transcript19408/f13p0/1140	-0.72233	0.013973	TRUE	AT3G24120.2	AT3G24120	XP_019181015.1;PREDICTED: protein PHR1-LIKE 2 [Ipomoea nil]		transcript_HQ_SP_ROOT_transcript19408/f13p0/1140	35.2133	44.4933	28.5267	21.8	24.3667	26.1433	22.17	58.7633	38.31	58.4867
VOZ(2)	transcript_HQ_SP_ROOT_transcript5890/f3p0/1957			-0.68424	0.022488	TRUE			XP_019170214.1;PREDICTED: transcription factor VOZ1-like [Ipomoea nil]		transcript_HQ_SP_ROOT_transcript5890/f3p0/1957	31.2233	40.6467	31.0867	36.3833	21.6533	46.09	27.0433	73.4033	59.4	38.4233
	transcript_HQ_SP_ROOT_transcript7747/f2p0/1807			-0.95311	0.028287	TRUE			XP_019170214.1;PREDICTED: transcription factor VOZ1-like [Ipomoea nil]		transcript_HQ_SP_ROOT_transcript7747/f2p0/1807	5.90667	0.0266667	7.62	0	0	7.96	8.39667	6.89667	8.35333	12.1667
C2C2-Dof(1)	transcript_HQ_SP_ROOT_transcript15911/f3p0/1311			-0.89384	0.04204	TRUE	AT5G60200.1	TMO6	XP_019167607.1;PREDICTED: dof zinc finger protein DOF2.1-like [Ipomoea nil]		transcript_HQ_SP_ROOT_transcript15911/f3p0/1311	17.8233	28.3233	22.96	14.2633	20.4933	21.7767	25.47	31.18	69.3667	26.1867
C2C2-GATA(1)	transcript_HQ_SP_ROOT_transcript17635/f18p0/1258			-0.76957	0.0084426	TRUE	AT3G24050.1	GATA1	XP_019181508.1;PREDICTED: GATA transcription factor 1 isoform X1 [Ipomoea nil]		transcript_HQ_SP_ROOT_transcript17635/f18p0/1258	76.27	83.5433	47.0433	46.1333	33.9833	51.9033	48.2733	97.2433	122.34	81.56
TCP(1)	transcript_HQ_SP_ROOT_transcript12452/f3p0/1543			-0.66959	0.036974	TRUE	AT5G23280.1	AT5G23280	XP_019187993.1;PREDICTED: transcription factor TCP7-like [Ipomoea nil]		transcript_HQ_SP_ROOT_transcript12452/f3p0/1543	18.74	21.78	11.1333	8.06667	11.8533	8.29	16.5267	18.4833	21.72	32.1567
SWI/SNF-BAF60b(1)	transcript_HQ_SP_ROOT_transcript28436/f2p0/795			-0.82242	0.025083	TRUE			XP_019165466.1;PREDICTED: upstream activation factor subunit UAF30-like [Ipomoea nil]		transcript_HQ_SP_ROOT_transcript28436/f2p0/795	12.82	33.6933	33.3	27.87	18.1667	21.2367	26.7133	30.2567	41.09	71.72
TAZ(1)	transcript_HQ_SP_ROOT_transcript9274/f4p0/1730			-0.86395	0.0014383	TRUE	AT5G67480.2	BT4	XP_019195495.1;PREDICTED: BTB/POZ and TAZ domain-containing protein 4-like isoform X1 [Ipomoea nil]		transcript_HQ_SP_ROOT_transcript9274/f4p0/1730	56.0667	32.7267	51.8333	40.35	69.2133	33.4567	31.2667	109	82.3333	77.7367
GARP-ARR-B(1)	transcript_HQ_SP_ROOT_transcript5399/f5p0/1999			-0.76371	0.023769	TRUE			XP_019176689.1;PREDICTED: two-component response regulator ARR11 isoform X2 [Ipomoea nil]		transcript_HQ_SP_ROOT_transcript5399/f5p0/1999	45.74	64.13	63.02	35.8367	35.5	76.0267	28.4367	90.5967	126.177	49.4267
C2C2-LSD(1)	transcript_HQ_SP_ROOT_transcript11980/f2p0/1572			-0.85312	0.012047	TRUE	AT4G21610.1	LOL2	XP_019169279.1;PREDICTED: protein IWS1 homolog isoform X1 [Ipomoea nil]		transcript_HQ_SP_ROOT_transcript11980/f2p0/1572	11.8133	10.8733	9.32	6.76667	7.41333	14.56	10.6433	28.6667	20.0667	9.68
SET(1)	transcript_HQ_SP_ROOT_transcript9924/f4p0/1688			-0.74164	0.03043	TRUE			XP_019194626.1;PREDICTED: ribulose-1,5 bisphosphate carboxylase/oxygenase large subunit N-methyltransferase, chloroplastic [Ipomoea nil]		transcript_HQ_SP_ROOT_transcript9924/f4p0/1688	8.86667	13.8467	11.5633	11.1367	8.36333	12.01	9.31	19.7467	17.56	20.9667
S1Fa-like(1)	transcript_HQ_SP_ROOT_transcript30574/f2p0/597			-1.1872	0.0048893	TRUE			XP_019152005.1;PREDICTED: DNA-binding protein S1FA-like [Ipomoea nil]		transcript_HQ_SP_ROOT_transcript30574/f2p0/597	26.1833	18.3967	23.71	0.39	0.19	0.263333	32.8133	42.7033	27.95	35.0433
TUB(1)	transcript_HQ_SP_ROOT_transcript6441/f10p0/1913			-0.80176	0.0050061	TRUE			XP_019152503.1;PREDICTED: tubby-like F-box protein 5 [Ipomoea nil]		transcript_HQ_SP_ROOT_transcript6441/f10p0/1913	44.56	54.2567	40.2033	17.93	20.37	46.1167	23.57	90.1767	56.7867	49.3533
