# Supplementary material for: Comparative analysis of full-length transcriptomes based on hybrid population reveals regulatory mechanisms of anthocyanin biosynthesis in sweet potato (Ipomoea batatas (L.) Lam)
Source: BMC Plant Biol. 2020 Jun 29;20:299. doi: 10.1186/s12870-020-02513-1 (PMC7325064; doi:10.1186/s12870-020-02513-1)
Supplement: Supplementary file 12 — Additional file 12: Table S5. Summaries of the differentially expressed hormone unigenes. [file 12870_2020_2513_MOESM12_ESM.xlsx]

## Sheet: hormone_DEG_up_detailed_stat
Table S5 Differentially expressed hormone unigenes detailed statistics
Gene_id	Anth_readcount	CK_readcount	log2FoldChange	qvalue	significant	Arabidopsis homology gene		geneID	Anth_3	Anth_7	Anth_9	Anth_16	Anth_17	Anth_50	Anth_77	CK_11	CK_18	CK_139
transcript_HQ_SP_ROOT_transcript3166/f4p0/2238	253.189	74.5342	1.7642	5.6039e-06	TRUE	3702.AT3G20770.1	EIN3	transcript_HQ_SP_ROOT_transcript3166/f4p0/2238	4.49333	5.92667	8.97	8.59	3.05	5.78333	6.42667	0.143333	3.88	1.76
transcript_HQ_SP_ROOT_transcript29113/f5p0/730	309.612	123.061	1.3311	0.022018	TRUE			transcript_HQ_SP_ROOT_transcript29113/f5p0/730	6.42667	18.83	46.0433	38.3033	24.31	27.5233	66.75	7.92	15.27	19.1933
transcript_HQ_SP_ROOT_transcript16804/f4p0/1314	1387.46	772.882	0.84413	0.0040757	TRUE	3702.AT1G19180.1	JAZ1	transcript_HQ_SP_ROOT_transcript16804/f4p0/1314	63.33	67.4367	74.31	45.9433	48.05	40.9767	105.81	34.3667	54.8067	22.97
transcript_HQ_SP_ROOT_transcript26277/f9p0/864	579.855	227.092	1.3524	1.7564e-05	TRUE	3702.AT1G75590.1	AT1G75590	transcript_HQ_SP_ROOT_transcript26277/f9p0/864	40.7167	86.6033	63.16	46.5467	31.9433	41.3767	24.5633	19.4867	16.1	25.0367
transcript_HQ_SP_ROOT_transcript3268/f2p0/2288	723.818	68.0914	3.4101	6.3546e-07	TRUE	3702.AT3G20770.1	EIN3	transcript_HQ_SP_ROOT_transcript3268/f2p0/2288	0.66	21.3567	1.49333	18.52	32.8733	21.2533	20.4567	2.28333	2.09333	0.67
transcript_HQ_SP_ROOT_transcript8526/f3p0/1771	1001.38	546.66	0.87327	0.024449	TRUE			transcript_HQ_SP_ROOT_transcript8526/f3p0/1771	44.2067	30.2033	26.9	16.93	53.3333	19.8567	26.1167	15.8033	19.7	20.9733
transcript_HQ_SP_ROOT_transcript23493/f3p0/1000	201.747	22.7895	3.1461	9.0909e-05	TRUE	3702.AT5G43700.1	ATAUX2-11	transcript_HQ_SP_ROOT_transcript23493/f3p0/1000	13.6467	40.16	7.74667	5.86	11.0267	10.6267	5.82333	0.3	0.876667	4.04667
transcript_HQ_SP_ROOT_transcript8784/f2p0/1741	932.31	427.411	1.1252	0.0006082	TRUE	3702.AT1G60940.1	SNRK2.10	transcript_HQ_SP_ROOT_transcript8784/f2p0/1741	12.5133	37.0067	35.66	51.2767	32.8933	28.5033	14.2833	9.09	23.06	12.2833
transcript_HQ_SP_ROOT_transcript2285/f2p0/2419	596.809	342.217	0.80236	0.013314	TRUE	3702.AT2G27050.1	EIL1	transcript_HQ_SP_ROOT_transcript2285/f2p0/2419	15.0667	20.2233	9.91	9.07667	8.34	16.1	14.27	10.9333	8.40667	4.72

## Sheet: hormone_DEG_down_detailed_stat
hormone_DEG_down_detailed_stat
Gene_id	Gene_ID_in_the_turquoise_module	Gene_ID_in_the_brown_module	Anth_readcount	CK_readcount	log2FoldChange	qvalue	significant	Arabidopsis homology gene		geneID	Anth_3	Anth_7	Anth_9	Anth_16	Anth_17	Anth_50	Anth_77	CK_11	CK_18	CK_139
transcript_HQ_SP_ROOT_transcript804/f2p0/2841			282.102	526.023	-0.89891	0.0081208	TRUE			transcript_HQ_SP_ROOT_transcript804/f2p0/2841	4.93	4.98333	6.13667	5.53667	4.33	7.97667	2.40667	10.5767	11.5933	9.14667
transcript_HQ_SP_ROOT_transcript14390/f2p0/1444	transcript_HQ_SP_ROOT_transcript14390/f2p0/1444		536.46	906.322	-0.75655	0.0075271	TRUE	3702.AT3G63010.1	GID1B	transcript_HQ_SP_ROOT_transcript14390/f2p0/1444	9.69667	26.69	14.8767	12.8467	21.4933	44.2133	22.2933	37.36	34.4667	49.3567
transcript_HQ_SP_ROOT_transcript19276/f7p0/1198		transcript_HQ_SP_ROOT_transcript19276/f7p0/1198	841.05	1551.32	-0.88324	0.025957	TRUE	3702.AT5G43700.1	ATAUX2-11	transcript_HQ_SP_ROOT_transcript19276/f7p0/1198	12.2733	73.0167	60.38	15.8267	58.5533	35.5033	48.8633	60.5567	70.6733	134.777
transcript_HQ_SP_ROOT_transcript14826/f3p0/1432			1123.95	1793.49	-0.67419	0.020373	TRUE	3702.AT1G75080.2	BZR1	transcript_HQ_SP_ROOT_transcript14826/f3p0/1432	48.5	55.7667	53.03	37.94	39.3033	50.5867	38.24	81.6	76.34	81.88
transcript_HQ_SP_ROOT_transcript7411/f6p0/1853			305.869	784.216	-1.3583	0.00069862	TRUE	3702.AT5G65210.2	TGA1	transcript_HQ_SP_ROOT_transcript7411/f6p0/1853	14.7967	8.83	10.1767	5.17	3.64333	7.98	13.89	8.97667	26.6333	43.97
transcript_HQ_SP_ROOT_transcript5399/f5p0/1999			1801.91	3059.39	-0.76371	0.023769	TRUE			transcript_HQ_SP_ROOT_transcript5399/f5p0/1999	45.74	64.13	63.02	35.8367	35.5	76.0267	28.4367	90.5967	126.177	49.4267
transcript_HQ_SP_ROOT_transcript12238/f3p0/1593			886.006	1332.15	-0.58837	0.034217	TRUE	3702.AT5G57050.1	ABI2	transcript_HQ_SP_ROOT_transcript12238/f3p0/1593	37.3333	37.64	22.0067	35.1133	18.15	35.11	38.76	39.3167	44.3633	76.3033
transcript_HQ_SP_ROOT_transcript420/f2p0/3135		transcript_HQ_SP_ROOT_transcript420/f2p0/3135	728.441	1691.66	-1.2156	0.0042641	TRUE	3702.AT2G46530.3	ARF11	transcript_HQ_SP_ROOT_transcript420/f2p0/3135	29.87	7.65333	19.2733	15.1667	6.71333	0.28	5.08	35.64	29.6833	25.1
transcript_HQ_SP_ROOT_transcript36084/f5p0/392			5.83757	28.4178	-2.2834	0.011392	TRUE			transcript_HQ_SP_ROOT_transcript36084/f5p0/392	0	3.62667	2.52667	3.58333	1.14667	6.86	0.623333	13.42	4.78	20.8967
transcript_HQ_SP_ROOT_transcript12289/f2p0/1548			140.786	1039.3	-2.884	5.3108e-05	TRUE	3702.AT3G11410.1	PP2CA	transcript_HQ_SP_ROOT_transcript12289/f2p0/1548	0.5	16.3933	0.51	0.23	0.363333	19.8567	0.196667	12.9867	40.2167	77.26
transcript_HQ_SP_ROOT_transcript8845/f3p0/1733			445.154	1022.88	-1.2003	1.7448e-05	TRUE	3702.AT4G33950.1	OST1	transcript_HQ_SP_ROOT_transcript8845/f3p0/1733	10.1967	22.76	12.44	16.55	8.93667	20.1167	11.56	42.31	38.6	25.53
transcript_HQ_SP_ROOT_transcript14267/f4p0/1440			320.1	726.758	-1.183	0.0017677	TRUE	3702.AT3G50070.1	CYCD3;3	transcript_HQ_SP_ROOT_transcript14267/f4p0/1440	8.90667	18.5367	12.7233	9.37	8.37667	22.9833	11.85	11.4067	41.56	44.85
transcript_HQ_SP_ROOT_transcript13261/f2p0/1499			135.74	714.13	-2.3953	0.0069109	TRUE	3702.AT2G29380.1	HAI3	transcript_HQ_SP_ROOT_transcript13261/f2p0/1499	1.34667	13.0333	3.5	4.97667	2.64	10.8933	1.44667	29.0733	45.0133	12.8967
transcript_HQ_SP_ROOT_transcript3714/f2p0/2195	transcript_HQ_SP_ROOT_transcript3714/f2p0/2195		845.968	1444.63	-0.77203	0.014968	TRUE			transcript_HQ_SP_ROOT_transcript3714/f2p0/2195	34.6433	22.82	18.6467	24.04	12.4733	12.38	21.09	51.9567	15.2833	50.8833
transcript_HQ_SP_ROOT_transcript14791/f2p0/1430			659.888	1218.49	-0.8848	0.0013716	TRUE	3702.AT5G65210.2	TGA1	transcript_HQ_SP_ROOT_transcript14791/f2p0/1430	28.61	31.9867	19.48	31.67	28.1967	30.9233	17.7533	62.6933	40.1867	61.1333
transcript_HQ_SP_ROOT_transcript428/f2p0/3104			442.155	830.811	-0.90997	0.046983	TRUE			transcript_HQ_SP_ROOT_transcript428/f2p0/3104	5.55667	5.34333	5.73667	3.36333	2.78667	16.81	12.19	11.0167	7.10333	29.6
transcript_HQ_SP_ROOT_transcript20413/f3p0/1144			70.5421	158.969	-1.1722	0.027664	TRUE	3702.AT4G14550.1	IAA14	transcript_HQ_SP_ROOT_transcript20413/f3p0/1144	3.86333	4.37	6.11333	1.63667	1.23	1.45333	8.51	6.17333	14.63	6.95667
transcript_HQ_SP_ROOT_transcript10738/f2p0/1656		transcript_HQ_SP_ROOT_transcript10738/f2p0/1656	735.718	2548.17	-1.7922	8.7987e-09	TRUE	3702.AT3G11410.1	PP2CA	transcript_HQ_SP_ROOT_transcript10738/f2p0/1656	27.2033	11.4133	45.1233	39.7267	10.09	16.0967	28.0167	73.4333	62.5367	157.757
transcript_HQ_SP_ROOT_transcript2360/f13p0/2388			800.919	1250.06	-0.64227	0.035845	TRUE	3702.AT2G27050.1	EIL1	transcript_HQ_SP_ROOT_transcript2360/f13p0/2388	27.5433	23.4733	25.6567	12.8567	10.2367	13.07	13.79	42.3733	28.1467	18.8533
transcript_HQ_SP_ROOT_transcript3067/f4p0/2281			417.989	704.596	-0.75333	0.02707	TRUE			transcript_HQ_SP_ROOT_transcript3067/f4p0/2281	12.8167	13.1567	12.1967	6.46333	2.12667	14.2233	9.09	23.4467	17.6633	11.9767
transcript_HQ_SP_ROOT_transcript22277/f2p0/1056			71.0238	261.663	-1.8813	4.0462e-05	TRUE	3702.AT1G10470.1	ARR4	transcript_HQ_SP_ROOT_transcript22277/f2p0/1056	4.87	5.34333	5.54	4.26333	2.36667	3.96333	4.16	11.4733	27.0467	12.3033
transcript_HQ_SP_ROOT_transcript24233/f5p0/953			274.826	480.007	-0.80454	0.025025	TRUE	3702.AT3G57040.1	ARR9	transcript_HQ_SP_ROOT_transcript24233/f5p0/953	22.5633	21.24	24.4167	23.9433	15.1267	9.90667	18.7	43.4967	40.49	23.9767
transcript_HQ_SP_ROOT_transcript14413/f2p0/1411			422.581	796.152	-0.91381	0.0022944	TRUE	3702.AT3G57040.1	ARR9	transcript_HQ_SP_ROOT_transcript14413/f2p0/1411	7.42	22.6233	13.75	24.0233	26.41	13.56	14.9767	22.4567	35.8933	52.1967
transcript_HQ_SP_ROOT_transcript19623/f2p0/1169			137.477	280.207	-1.0273	0.048279	TRUE	3702.AT1G45249.3	ABF2	transcript_HQ_SP_ROOT_transcript19623/f2p0/1169	7.37	10.4067	6.02333	6.62333	3.64667	14.98	2.33333	28.3533	12.0933	6.61
