# Supplementary material for: Comparative analysis of full-length transcriptomes based on hybrid population reveals regulatory mechanisms of anthocyanin biosynthesis in sweet potato (Ipomoea batatas (L.) Lam)
Source: BMC Plant Biol. 2020 Jun 29;20:299. doi: 10.1186/s12870-020-02513-1 (PMC7325064; doi:10.1186/s12870-020-02513-1)
Supplement: Supplementary file 13 — Additional file 13: Table S6. Summaries of the differentially expressed lncRNAs. [file 12870_2020_2513_MOESM13_ESM.xlsx]

## Sheet: lncRNA_DEG_up_detailed_stat
Table S6 Differentially expressed lncRNA detail statistics
Gene_id	Gene_ID_in_the_turquoise_module	Anth_readcount	CK_readcount	log2FoldChange	qvalue	significant	geneID	Anth_3	Anth_7	Anth_9	Anth_16	Anth_17	Anth_50	Anth_77	CK_11	CK_18	CK_139
transcript_HQ_SP_ROOT_transcript34432/f2p0/459	transcript_HQ_SP_ROOT_transcript34432/f2p0/459	712.165	1.0628	9.3882	1.2614e-86	TRUE	transcript_HQ_SP_ROOT_transcript34432/f2p0/459	118.243	216.687	191.81	204.003	230.577	133.647	236.397	0.793333	0.1	0
transcript_HQ_SP_ROOT_transcript16386/f25p0/1315	transcript_HQ_SP_ROOT_transcript16386/f25p0/1315	26990.1	330.555	6.3514	2.2034e-38	TRUE	transcript_HQ_SP_ROOT_transcript16386/f25p0/1315	1567.54	1261.71	1021.4	1516.2	980.567	774.253	1459.94	1.49667	2.51333	49.77
transcript_HQ_SP_ROOT_transcript33857/f11p0/523	transcript_HQ_SP_ROOT_transcript33857/f11p0/523	192.221	4.19679	5.5173	2.2012e-22	TRUE	transcript_HQ_SP_ROOT_transcript33857/f11p0/523	28.9967	53.4633	51.5867	47.39	34.96	0	49.9633	0	1.48667	1.07667
transcript_HQ_SP_ROOT_transcript36570/f3p0/365	transcript_HQ_SP_ROOT_transcript36570/f3p0/365	99.5214	0	Inf	2.9787e-22	TRUE	transcript_HQ_SP_ROOT_transcript36570/f3p0/365	70.8433	36.23	16.7	52.9933	52.0367	60.0567	89.0867	0	0	0
transcript_HQ_SP_ROOT_transcript36401/f4p0/392	transcript_HQ_SP_ROOT_transcript36401/f4p0/392	820.636	5.98919	7.0982	5.3998e-22	TRUE	transcript_HQ_SP_ROOT_transcript36401/f4p0/392	50.9433	291.713	35.0033	543.05	450.273	562.113	496.747	1.59	0	6.58667
transcript_HQ_SP_ROOT_transcript14080/f3p0/1446	transcript_HQ_SP_ROOT_transcript14080/f3p0/1446	1382.11	3.30382	8.7085	2.3556e-20	TRUE	transcript_HQ_SP_ROOT_transcript14080/f3p0/1446	123.197	24.34	15.4233	39.3767	74.54	74.02	26.2433	0.146667	0.0533333	0.253333
transcript_HQ_SP_ROOT_transcript34744/f4p0/482	transcript_HQ_SP_ROOT_transcript34744/f4p0/482	152.083	2.59346	5.8738	6.1871e-20	TRUE	transcript_HQ_SP_ROOT_transcript34744/f4p0/482	47.41	25.7033	29.9367	39.3633	30.0267	30.2767	43.92	0.87	0.153333	1
transcript_HQ_SP_ROOT_transcript30122/f3p0/693	transcript_HQ_SP_ROOT_transcript30122/f3p0/693	2256.46	376.27	2.5842	6.2903e-20	TRUE	transcript_HQ_SP_ROOT_transcript30122/f3p0/693	293.86	345.633	272.94	170.033	269.28	267.01	199.1	70.95	58.8267	5.99667
transcript_HQ_SP_ROOT_transcript37932/f2p0/297	transcript_HQ_SP_ROOT_transcript37932/f2p0/297	203.086	1.88921	6.7482	7.0574e-20	TRUE	transcript_HQ_SP_ROOT_transcript37932/f2p0/297	654.65	221.92	260.68	227.023	207.117	123.89	468.447	9.90333	0	0
transcript_HQ_SP_ROOT_transcript21913/f2p0/1066	transcript_HQ_SP_ROOT_transcript21913/f2p0/1066	399.544	8.63706	5.5317	8.2511e-19	TRUE	transcript_HQ_SP_ROOT_transcript21913/f2p0/1066	35.91	23.2067	15.55	27.0933	0.0366667	33.29	32.8133	0.373333	0	1.42
transcript_HQ_SP_ROOT_transcript32551/f11p0/563		236.757	0	Inf	8.0907e-18	TRUE	transcript_HQ_SP_ROOT_transcript32551/f11p0/563	41.2267	0	58.8367	105.14	35.2633	0	38.8033	0	0	0
transcript_HQ_SP_ROOT_transcript30933/f100p0/596		11249.1	943.051	3.5763	3.0554e-14	TRUE	transcript_HQ_SP_ROOT_transcript30933/f100p0/596	309.227	1970.4	2092.71	2246.49	2079.34	786.713	2500.92	269.4	0.403333	204.66
transcript_HQ_SP_ROOT_transcript34811/f4p0/482	transcript_HQ_SP_ROOT_transcript34811/f4p0/482	350.432	17.3791	4.3337	1.1417e-12	TRUE	transcript_HQ_SP_ROOT_transcript34811/f4p0/482	140.357	97.1433	70.7967	61.1267	61.3267	3.33333	144.317	2.58667	3.47333	7.35667
transcript_HQ_SP_ROOT_transcript28409/f3p0/771		122.367	3.73333	5.0346	4.1161e-12	TRUE	transcript_HQ_SP_ROOT_transcript28409/f3p0/771	20.81	5.61	11.71	0	10.1267	23.9433	8.92333	0	1.10667	0
transcript_HQ_SP_ROOT_transcript8895/f5p0/1721	transcript_HQ_SP_ROOT_transcript8895/f5p0/1721	1255.89	31.2821	5.3272	5.5189e-10	TRUE	transcript_HQ_SP_ROOT_transcript8895/f5p0/1721	36.71	8.88667	33.4733	22.4967	87.9533	18.33	68.4733	0.603333	0.62	2.29333
transcript_HQ_SP_ROOT_transcript15929/f2p0/1359		2998.76	364.631	3.0399	1.3209e-08	TRUE	transcript_HQ_SP_ROOT_transcript15929/f2p0/1359	40.3367	189.417	216.007	89.3333	100.62	66.9467	232.377	4.3	20.9033	28.2767
transcript_HQ_SP_ROOT_transcript31814/f2p0/585		56.1267	0	Inf	2.7995e-08	TRUE	transcript_HQ_SP_ROOT_transcript31814/f2p0/585	4.62	1.31333	0	0	22.4833	17.15	11.7933	0	0	0
transcript_HQ_SP_ROOT_transcript36116/f2p0/399		402.474	98.9873	2.0236	6.5947e-08	TRUE	transcript_HQ_SP_ROOT_transcript36116/f2p0/399	116.753	125.85	154.88	138.28	145.12	284.03	161.527	132.253	0	0
transcript_HQ_SP_ROOT_transcript30004/f3p0/696	transcript_HQ_SP_ROOT_transcript30004/f3p0/696	484.874	145.237	1.7392	1.3175e-07	TRUE	transcript_HQ_SP_ROOT_transcript30004/f3p0/696	43.84	81.37	51.1033	51.2667	71.27	36.9267	51.7933	25.36	16.23	11.41
transcript_HQ_SP_ROOT_transcript28488/f20p0/752		813.651	68.936	3.5611	1.322e-07	TRUE	transcript_HQ_SP_ROOT_transcript28488/f20p0/752	13.74	105.163	101.3	22.84	77.36	176.947	85.2567	9.59667	12.09	0
transcript_HQ_SP_ROOT_transcript27837/f2p0/707		147.854	9.0117	4.0362	3.95e-07	TRUE	transcript_HQ_SP_ROOT_transcript27837/f2p0/707	6.75667	9.39	22.9733	21.1433	9.47	6.80667	38.2067	0.23	2.00667	1.1
transcript_HQ_SP_ROOT_transcript29072/f3p0/718		4925.36	1144.9	2.105	4.1847e-07	TRUE	transcript_HQ_SP_ROOT_transcript29072/f3p0/718	233.403	774.35	601.857	458.843	747.227	243.403	670.11	49.0567	168.243	189.78
transcript_HQ_SP_ROOT_transcript31185/f9p0/638		695.054	86.8064	3.0013	5.5432e-07	TRUE	transcript_HQ_SP_ROOT_transcript31185/f9p0/638	24.0733	94.1667	172.593	146.25	78.4667	13.96	129.907	10.37	18.0333	8.52
transcript_HQ_SP_ROOT_transcript12960/f2p0/1513		275.148	6.43294	5.4186	8.6335e-07	TRUE	transcript_HQ_SP_ROOT_transcript12960/f2p0/1513	3.43333	4.5	10.4833	4.27333	17.76	4.00667	27.48	0.273333	0.0933333	0.5
transcript_HQ_SP_ROOT_transcript39144/f3p0/232	transcript_HQ_SP_ROOT_transcript39144/f3p0/232	18.4431	0	Inf	1.4977e-06	TRUE	transcript_HQ_SP_ROOT_transcript39144/f3p0/232	194.54	121.093	89.4233	118.867	152.153	168.923	316.437	0	0	0
transcript_HQ_SP_ROOT_transcript28474/f2p0/770		37.37	0	Inf	1.9479e-06	TRUE	transcript_HQ_SP_ROOT_transcript28474/f2p0/770	0	0	8.26	9.31667	7.39	0	0	0	0	0
transcript_HQ_SP_ROOT_transcript12648/f2p0/1560		28.8659	0	Inf	2.4769e-06	TRUE	transcript_HQ_SP_ROOT_transcript12648/f2p0/1560	0	3.62333	1.02333	0.72	0	1.32667	1.10667	0	0	0
transcript_HQ_SP_ROOT_transcript34950/f4p0/440		3720.3	95.1231	5.2895	4.7883e-06	TRUE	transcript_HQ_SP_ROOT_transcript34950/f4p0/440	714.433	2252.29	2757.67	684.9	510.98	393.573	765.157	8.20333	66.5067	13.2567
transcript_HQ_SP_ROOT_transcript36731/f2p0/375		67.0857	6.39126	3.3918	7.9831e-06	TRUE	transcript_HQ_SP_ROOT_transcript36731/f2p0/375	17.3567	57.1467	38.4933	48.81	5.30667	68.3767	8.73667	3.45667	2.27	4.27333
transcript_HQ_SP_ROOT_transcript24628/f2p0/938		503.822	172.831	1.5436	9.0678e-06	TRUE	transcript_HQ_SP_ROOT_transcript24628/f2p0/938	35.67	43.2667	51.0333	38.2733	30.1933	26.37	30.5933	4.07	6.74333	32.3433
transcript_HQ_SP_ROOT_transcript29841/f2p0/699		41.757	2.06376	4.3387	9.6532e-06	TRUE	transcript_HQ_SP_ROOT_transcript29841/f2p0/699	4.03	6.37	7.8	7.8	4.08667	0	3.63333	0	0	0.833333
transcript_HQ_SP_ROOT_transcript34953/f61p0/437		2046.16	58.5056	5.1282	1.4603e-05	TRUE	transcript_HQ_SP_ROOT_transcript34953/f61p0/437	595.017	1136.78	1628.51	298.6	34.02	358.817	565.6	11.2633	39.44	5.49
transcript_HQ_SP_ROOT_transcript28153/f8p0/795	transcript_HQ_SP_ROOT_transcript28153/f8p0/795	2223.29	517.702	2.1025	1.7448e-05	TRUE	transcript_HQ_SP_ROOT_transcript28153/f8p0/795	199.973	374.403	161.153	189.267	151.953	131.557	243.873	62.1767	51.7333	39.0233
transcript_HQ_SP_ROOT_transcript28289/f13p0/781		2339.7	668.239	1.8079	1.8831e-05	TRUE	transcript_HQ_SP_ROOT_transcript28289/f13p0/781	105.793	276.063	124.16	173.437	223.21	197.463	447.497	58.4933	72.7533	74.1833
transcript_HQ_SP_ROOT_transcript31890/f2p0/628		768.33	326.127	1.2363	2.0865e-05	TRUE	transcript_HQ_SP_ROOT_transcript31890/f2p0/628	117.683	146.177	118.627	113.363	79.7333	100.047	63.86	11.2167	82.1933	50.3233
transcript_LQ_SP_ROOT_transcript39338/f2p0/236		525.108	180.231	1.5428	3.9112e-05	TRUE	transcript_LQ_SP_ROOT_transcript39338/f2p0/236	4497.59	2649.02	4098.64	3092.95	6273.41	4195.29	3685.3	1462.32	2959.47	428.847
transcript_HQ_SP_ROOT_transcript30083/f5p0/684		337.459	119.085	1.5027	4.0462e-05	TRUE	transcript_HQ_SP_ROOT_transcript30083/f5p0/684	39.8867	49.48	54.61	33.43	40.4633	34.1133	26.1667	25.45	13.2167	5.58
transcript_HQ_SP_ROOT_transcript28952/f2p0/739		3456.18	1462.24	1.241	6.6246e-05	TRUE	transcript_HQ_SP_ROOT_transcript28952/f2p0/739	375.387	194.573	462.377	506.88	336.983	384.303	222.587	135.163	111.357	255.15
transcript_HQ_SP_ROOT_transcript6923/f2p0/1885		414.088	148.018	1.4842	0.00011339	TRUE	transcript_HQ_SP_ROOT_transcript6923/f2p0/1885	9.68333	5.49333	21.7333	11.3433	15.1733	7.94	12.9267	6.06	3.70667	4.40333
transcript_HQ_SP_ROOT_transcript38136/f5p0/290		10.4457	0	Inf	0.00011734	TRUE	transcript_HQ_SP_ROOT_transcript38136/f5p0/290	9.97333	26.5467	12.8633	47.6367	20.5933	22.85	0	0	0	0
transcript_HQ_SP_ROOT_transcript27932/f2p0/775		156.22	38.71	2.0128	0.00013245	TRUE	transcript_HQ_SP_ROOT_transcript27932/f2p0/775	18.2667	7.17333	10.93	19.7567	8.44	17.6367	21.6167	5.86667	5.12	0.686667
transcript_HQ_SP_ROOT_transcript11782/f2p0/1573	transcript_HQ_SP_ROOT_transcript11782/f2p0/1573	961.478	75.6518	3.6678	0.00014409	TRUE	transcript_HQ_SP_ROOT_transcript11782/f2p0/1573	88.45	7.38	9.06667	56.49	49.9167	15.0767	9.53333	0.343333	2.53333	6.65667
transcript_HQ_SP_ROOT_transcript28035/f2p0/783	transcript_HQ_SP_ROOT_transcript28035/f2p0/783	722.214	266.104	1.4404	0.00014847	TRUE	transcript_HQ_SP_ROOT_transcript28035/f2p0/783	57.08	56.06	44.2267	40.2	110.4	68.7367	88.84	19.6067	51.53	7.33
transcript_HQ_SP_ROOT_transcript32812/f3p0/563		170.742	33.0228	2.3703	0.00015633	TRUE	transcript_HQ_SP_ROOT_transcript32812/f3p0/563	16.6133	36.5067	25.6667	56.8467	28.6133	4.06333	35.4367	0.113333	6.80333	11.18
transcript_HQ_SP_ROOT_transcript32837/f4p0/560	transcript_HQ_SP_ROOT_transcript32837/f4p0/560	2702.23	474.634	2.5093	0.00017378	TRUE	transcript_HQ_SP_ROOT_transcript32837/f4p0/560	411.43	417.693	440.38	206.87	926.293	134.16	583.243	130.727	111.29	9.49667
transcript_HQ_SP_ROOT_transcript34769/f4p0/477		318.051	110.669	1.523	0.00018232	TRUE	transcript_HQ_SP_ROOT_transcript34769/f4p0/477	61.7167	58.2367	93.76	84.75	73.0967	32.9467	133.537	28.4967	22.84	36.4167
transcript_HQ_SP_ROOT_transcript36068/f2p0/394		80.0775	12.669	2.6601	0.00019281	TRUE	transcript_HQ_SP_ROOT_transcript36068/f2p0/394	23.54	61.1433	30.3967	24.2267	16.8967	12.5667	68.3467	2.60333	12.6833	1.51
transcript_HQ_SP_ROOT_transcript28225/f2p0/787	transcript_HQ_SP_ROOT_transcript28225/f2p0/787	324.861	65.2883	2.3149	0.00031285	TRUE	transcript_HQ_SP_ROOT_transcript28225/f2p0/787	29.4533	35.82	20.2533	22.3867	44.1367	7.39	50.19	11.2	7.45667	0.393333
transcript_HQ_SP_ROOT_transcript36215/f2p0/388		9.04645	0	Inf	0.00033267	TRUE	transcript_HQ_SP_ROOT_transcript36215/f2p0/388	7.39667	9.16333	0	2.34667	0	3.26667	6.31333	0	0	0
transcript_HQ_SP_ROOT_transcript35908/f6p0/413		202.832	59.3001	1.7742	0.00036992	TRUE	transcript_HQ_SP_ROOT_transcript35908/f6p0/413	7.89667	123.1	73.0333	67.9733	63.5267	54.4867	128.537	19.73	46.2367	1.27
transcript_HQ_SP_ROOT_transcript33822/f4p0/517		545.615	174.208	1.6471	0.00044489	TRUE	transcript_HQ_SP_ROOT_transcript33822/f4p0/517	59.22	123.137	214.91	160.377	121.86	28.4367	71.6033	23.41	63.8433	23.2167
transcript_HQ_SP_ROOT_transcript28539/f2p0/775		210.217	68.8793	1.6097	0.00046827	TRUE	transcript_HQ_SP_ROOT_transcript28539/f2p0/775	23.6733	21.3767	17.49	14.4033	24.1733	10.1167	28.3867	5.17	8.42667	7.84
transcript_HQ_SP_ROOT_transcript29704/f2p0/713		1878.63	928.964	1.016	0.00072363	TRUE	transcript_HQ_SP_ROOT_transcript29704/f2p0/713	196.22	137.19	170.473	229.297	218.727	192.283	263.857	117.257	106.37	103.617
transcript_HQ_SP_ROOT_transcript23840/f2p0/971		137.201	0.487968	8.1353	0.0014383	TRUE	transcript_HQ_SP_ROOT_transcript23840/f2p0/971	0	48.3033	0.0233333	0.406667	0	1.21333	20.67	0	0	0.12
transcript_HQ_SP_ROOT_transcript31531/f2p0/613		66.5997	11.6697	2.5128	0.0015082	TRUE	transcript_HQ_SP_ROOT_transcript31531/f2p0/613	12.05	15.71	18.63	6.26333	3.54333	2.93667	8.71333	2.29667	0.913333	2.25333
transcript_HQ_SP_ROOT_transcript31682/f2p0/662	transcript_HQ_SP_ROOT_transcript31682/f2p0/662	287.977	126.738	1.1841	0.001866	TRUE	transcript_HQ_SP_ROOT_transcript31682/f2p0/662	23.6433	35.65	40.54	52.9867	31.9333	24.01	42.8633	8.87333	32.94	7.92667
transcript_HQ_SP_ROOT_transcript35162/f2p0/447		232.509	87.5728	1.4087	0.0021093	TRUE	transcript_HQ_SP_ROOT_transcript35162/f2p0/447	17.0067	60.2833	77.55	102.36	80.68	39.28	92.17	28.5167	19.0533	33.85
transcript_HQ_SP_ROOT_transcript13576/f2p0/1486		173.019	41.3831	2.0638	0.0022146	TRUE	transcript_HQ_SP_ROOT_transcript13576/f2p0/1486	6.90333	16.5767	4.78333	7.32333	0	3.81667	9.95333	5.05	0.0133333	0
transcript_HQ_SP_ROOT_transcript28872/f2p0/747		387.238	154.05	1.3298	0.0030276	TRUE	transcript_HQ_SP_ROOT_transcript28872/f2p0/747	26.9067	61.8333	83.1733	30.9367	34.98	26.15	18.51	4.12	22.68	24.2733
transcript_HQ_SP_ROOT_transcript18938/f2p0/1209		769.397	252.618	1.6068	0.003074	TRUE	transcript_HQ_SP_ROOT_transcript18938/f2p0/1209	11.9267	40.2033	76.28	29.9833	23.9233	25.68	69.6067	1.84667	25.7467	14.0867
transcript_HQ_SP_ROOT_transcript27426/f2p0/817		271.797	123.958	1.1327	0.0033928	TRUE	transcript_HQ_SP_ROOT_transcript27426/f2p0/817	29.4867	34.3433	16.6533	33.1567	18.3633	14.9933	22.0467	10.17	23.3933	0.196667
transcript_HQ_SP_ROOT_transcript36014/f3p0/398		84.861	9.46599	3.1643	0.0035609	TRUE	transcript_HQ_SP_ROOT_transcript36014/f3p0/398	7.47333	87.6567	5.27667	15.6933	10.6833	38.8867	77.6133	4.53667	2.87333	4.87667
transcript_HQ_SP_ROOT_transcript30526/f2p0/673		133.809	43.5177	1.6205	0.003882	TRUE	transcript_HQ_SP_ROOT_transcript30526/f2p0/673	8.18667	25.5933	10.3833	21.5567	22.1267	14.8567	10.1033	9.22	4.00667	3.66333
transcript_HQ_SP_ROOT_transcript37186/f2p0/342		152.653	58.0861	1.394	0.0040743	TRUE	transcript_HQ_SP_ROOT_transcript37186/f2p0/342	104.36	0.626667	169.663	166.197	112.57	104.04	129.543	0.493333	131.57	0
transcript_HQ_SP_ROOT_transcript35458/f2p0/453		17.0977	1.48406	3.5262	0.0053157	TRUE	transcript_HQ_SP_ROOT_transcript35458/f2p0/453	3.93667	6.79	3.25	5.84333	6.16333	2.70667	4.51	0.763333	0.453333	0.106667
transcript_HQ_SP_ROOT_transcript33402/f5p0/535		129.004	39.8865	1.6934	0.0060399	TRUE	transcript_HQ_SP_ROOT_transcript33402/f5p0/535	15.71	7.54	41.22	45.7467	26.31	2.4	30.83	3.13	10.4833	10.4967
transcript_HQ_SP_ROOT_transcript29050/f2p0/728		113.164	36.4264	1.6354	0.0071699	TRUE	transcript_HQ_SP_ROOT_transcript29050/f2p0/728	7.19	9.95333	11.71	10.5867	14.8433	12.54	16.04	2.44667	3.54667	6.78667
transcript_HQ_SP_ROOT_transcript9319/f5p0/1711		390.954	197.453	0.98549	0.0073981	TRUE	transcript_HQ_SP_ROOT_transcript9319/f5p0/1711	12.9933	14.6367	14.11	14.1633	8.69667	21.27	4.99333	4.95	9.84667	6.26333
transcript_HQ_SP_ROOT_transcript23570/f4p0/986		2026.42	1123.73	0.85064	0.0075439	TRUE	transcript_HQ_SP_ROOT_transcript23570/f4p0/986	75.1933	206.107	135.583	101.083	158.067	161.387	120.507	63.9567	139.24	35.0467
transcript_HQ_SP_ROOT_transcript29140/f3p0/736		565.392	266	1.0878	0.0094295	TRUE	transcript_HQ_SP_ROOT_transcript29140/f3p0/736	37.33	105.87	116.233	44.2033	47.0467	27.3733	44.6533	29.5433	52.73	4.02333
transcript_HQ_SP_ROOT_transcript37323/f2p0/326		84.1199	22.5839	1.8971	0.010073	TRUE	transcript_HQ_SP_ROOT_transcript37323/f2p0/326	14.27	91.64	27.8733	100.9	84.6567	70.3767	149.347	12.63	7.32667	42.4133
transcript_HQ_SP_ROOT_transcript37315/f3p0/421		19.599	2.19529	3.1583	0.010172	TRUE	transcript_HQ_SP_ROOT_transcript37315/f3p0/421	5.77333	0.863333	11.6367	1.72333	12.23	2.86	10.0067	0.336667	1.75667	0.27
transcript_HQ_SP_ROOT_transcript34751/f2p0/473		43.6864	8.70929	2.3266	0.010728	TRUE	transcript_HQ_SP_ROOT_transcript34751/f2p0/473	8.96667	19.1633	14.1833	6.75	2.94333	6.63333	19.28	2.87333	3.14333	0.863333
transcript_HQ_SP_ROOT_transcript39631/f2p0/224		4.13784	0	Inf	0.011957	TRUE	transcript_HQ_SP_ROOT_transcript39631/f2p0/224	3.87667	138.357	91.6733	9.38333	69.43	29.0567	9.64333	0	0	0
transcript_HQ_SP_ROOT_transcript38293/f4p0/294		51.0633	11.6316	2.1342	0.012534	TRUE	transcript_HQ_SP_ROOT_transcript38293/f4p0/294	25.4533	83.5	100.06	57.2333	67.2733	57.81	187.027	6.57333	36.1067	17.0567
transcript_HQ_SP_ROOT_transcript13430/f2p0/1489		436.285	147.149	1.568	0.013567	TRUE	transcript_HQ_SP_ROOT_transcript13430/f2p0/1489	4.47667	21.8	14.9433	5.65667	22.38	33.45	15.67	0.223333	10.3733	8.39333
transcript_HQ_SP_ROOT_transcript33399/f2p0/546		39.2563	6.77795	2.534	0.014356	TRUE	transcript_HQ_SP_ROOT_transcript33399/f2p0/546	1.18	10.8433	12.03	8.23667	4.84	9.69333	3.32	0.473333	0.113333	3.57667
transcript_HQ_SP_ROOT_transcript27869/f2p0/785		126.681	46.0112	1.4611	0.01473	TRUE	transcript_HQ_SP_ROOT_transcript27869/f2p0/785	4.17333	7.10333	22.3767	16.2633	13.0467	13.58	7	9.27	3.07	1.35667
transcript_HQ_SP_ROOT_transcript37479/f6p0/318		137.361	19.8364	2.7918	0.014994	TRUE	transcript_HQ_SP_ROOT_transcript37479/f6p0/318	78.46	37.7167	287.16	58.3367	253.02	59.6067	221.117	0	3.19	56.3967
transcript_HQ_SP_ROOT_transcript31125/f2p0/642		681.302	176.52	1.9485	0.015315	TRUE	transcript_HQ_SP_ROOT_transcript31125/f2p0/642	108.68	124.993	247.493	45.9167	0.736667	50.78	69.3633	0.886667	22.2533	54.7367
transcript_HQ_SP_ROOT_transcript29688/f2p0/705		251.737	123.221	1.0307	0.018747	TRUE	transcript_HQ_SP_ROOT_transcript29688/f2p0/705	39.0067	19.19	51.29	20.9833	34.2733	12.8067	17.72	13.7967	18.6767	11.5067
transcript_HQ_SP_ROOT_transcript34244/f3p0/493		62.2977	17.4542	1.8356	0.01885	TRUE	transcript_HQ_SP_ROOT_transcript34244/f3p0/493	22.62	12.35	13.68	11.24	6.77	15.12	15.95	6.19	6.05333	0.15
transcript_HQ_SP_ROOT_transcript3199/f4p0/2238		758.827	285.908	1.4082	0.01899	TRUE	transcript_HQ_SP_ROOT_transcript3199/f4p0/2238	6.60667	18.9067	14.6233	13.92	15.9833	14.97	42.7067	0.836667	11.6433	10.3433
transcript_HQ_SP_ROOT_transcript28424/f3p0/763		375.364	212.429	0.82131	0.019239	TRUE	transcript_HQ_SP_ROOT_transcript28424/f3p0/763	24.88	70.5667	42.5867	24.6967	30.0167	36.5667	33.24	14.5067	25.5	28.48
transcript_HQ_SP_ROOT_transcript8665/f2p0/1747		213.143	97.3115	1.1311	0.019571	TRUE	transcript_HQ_SP_ROOT_transcript8665/f2p0/1747	9.1	2.76333	8.54333	2.49667	8.14667	8.93667	7.26667	1.27	3.24667	6.07333
transcript_HQ_SP_ROOT_transcript32953/f6p0/557		387.585	88.329	2.1336	0.0215	TRUE	transcript_HQ_SP_ROOT_transcript32953/f6p0/557	23.67	64.6667	52.29	46.28	58.94	33.27	186.007	7.21	25.9433	15.4867
transcript_HQ_SP_ROOT_transcript38987/f2p0/241	transcript_HQ_SP_ROOT_transcript38987/f2p0/241	7.92884	0.525743	3.9147	0.021796	TRUE	transcript_HQ_SP_ROOT_transcript38987/f2p0/241	25.33	106.25	49.18	72.2733	61.6967	5.29	52.61	12.94	0	0
transcript_HQ_SP_ROOT_transcript36955/f2p0/371		135.547	58.3967	1.2148	0.022001	TRUE	transcript_HQ_SP_ROOT_transcript36955/f2p0/371	104.17	141.933	45.91	90.7233	8.69333	43.85	71.1433	27.12	58.9867	10.8567
transcript_HQ_SP_ROOT_transcript24436/f2p0/952		289.796	155.303	0.89995	0.022499	TRUE	transcript_HQ_SP_ROOT_transcript24436/f2p0/952	22.0267	30	13.2167	8.14667	16.1033	34.0733	19.86	10.25	23.4967	0
transcript_HQ_SP_ROOT_transcript28287/f3p0/770		1847.9	695.931	1.4089	0.022499	TRUE	transcript_HQ_SP_ROOT_transcript28287/f3p0/770	36.2233	74.7633	245.073	93.8233	233.063	306.697	242.55	144.557	36.4	34.74
transcript_HQ_SP_ROOT_transcript6371/f2p0/1885		1151.53	446.407	1.3671	0.022634	TRUE	transcript_HQ_SP_ROOT_transcript6371/f2p0/1885	0	64.0033	40.44	49.2867	27.6	28.86	31.74	40.9333	0.0233333	0.0133333
transcript_HQ_SP_ROOT_transcript32601/f3p0/567		42.7478	10.2918	2.0543	0.024916	TRUE	transcript_HQ_SP_ROOT_transcript32601/f3p0/567	2.17333	3.71	4.49333	4.69333	13.56	17.0667	2.41667	1.65667	3.02	0.593333
transcript_HQ_SP_ROOT_transcript28350/f14p0/750		1695.05	982.844	0.7863	0.025118	TRUE	transcript_HQ_SP_ROOT_transcript28350/f14p0/750	135.097	324.923	192.05	168.947	202.957	146.667	39.5467	67.38	124.577	132.54
transcript_HQ_SP_ROOT_transcript35126/f5p0/456		430.465	236.367	0.86487	0.025272	TRUE	transcript_HQ_SP_ROOT_transcript35126/f5p0/456	176.743	138.8	70.8167	135.847	70.1067	79.18	150.137	119.84	67.71	17.9867
transcript_HQ_SP_ROOT_transcript35621/f5p0/437		89.7261	30.7373	1.5455	0.028132	TRUE	transcript_HQ_SP_ROOT_transcript35621/f5p0/437	0.633333	15.78	45.1233	29.83	36.1367	15.8667	46.05	0	14.67	15.11
transcript_HQ_SP_ROOT_transcript3931/f3p0/2154		417.185	85.4228	2.288	0.029147	TRUE	transcript_HQ_SP_ROOT_transcript3931/f3p0/2154	4.73667	3.33667	15.8933	6.98333	5.33	5.06667	31.96	0.646667	2.48	4.14667
transcript_HQ_SP_ROOT_transcript36210/f3p0/387		8.18265	0.607367	3.7519	0.030516	TRUE	transcript_HQ_SP_ROOT_transcript36210/f3p0/387	0	12.51	8.60333	0	0	6	0	0	0	1.00333
transcript_HQ_SP_ROOT_transcript24323/f3p0/945		915.062	586.347	0.64212	0.031319	TRUE	transcript_HQ_SP_ROOT_transcript24323/f3p0/945	57.5167	111.413	63.0533	55.8	72.0767	37.5567	62.0333	41.8267	67.2167	22.9533
transcript_HQ_SP_ROOT_transcript29282/f3p0/771		811.526	383.039	1.0831	0.031924	TRUE	transcript_HQ_SP_ROOT_transcript29282/f3p0/771	21.3133	46.9733	94.64	59.33	97.5433	81.23	143.603	41.0267	47.2633	31.0267
transcript_HQ_SP_ROOT_transcript28164/f2p0/783		119.227	18.5861	2.6814	0.032749	TRUE	transcript_HQ_SP_ROOT_transcript28164/f2p0/783	0	1.83333	4.63667	15.04	16.8733	3.29333	34.51	0	5.39667	0
transcript_HQ_SP_ROOT_transcript20180/f2p0/981		68.4109	20.9355	1.7083	0.03287	TRUE	transcript_HQ_SP_ROOT_transcript20180/f2p0/981	0.293333	5.78667	6.33667	6.44	4.78667	1.21	7.57333	1.53333	1.16667	1.95
transcript_HQ_SP_ROOT_transcript25086/f17p0/911		846.745	520.125	0.70307	0.034765	TRUE	transcript_HQ_SP_ROOT_transcript25086/f17p0/911	83.48	87.28	79.47	45.42	45.6767	66.9667	39.44	60.44	39.1833	24.78
transcript_HQ_SP_ROOT_transcript14035/f5p0/1451		678.216	217.949	1.6378	0.035113	TRUE	transcript_HQ_SP_ROOT_transcript14035/f5p0/1451	9.57	62.2967	12.5133	52.4267	45.26	5.86333	5.08333	2.53333	9.39667	17.9533
transcript_HQ_SP_ROOT_transcript33078/f2p0/558		252.27	117.908	1.0973	0.035832	TRUE	transcript_HQ_SP_ROOT_transcript33078/f2p0/558	18.8767	57.42	28.8333	55.05	52.8933	61.5667	23.89	8.88333	4.88333	54.3967
transcript_LQ_SP_ROOT_transcript39659/f4p0/214	transcript_LQ_SP_ROOT_transcript39659/f4p0/214	2287.77	1120.12	1.0303	0.037707	TRUE	transcript_LQ_SP_ROOT_transcript39659/f4p0/214	37418.8	36507.7	48897.2	27547.1	73202.6	26659.6	35782.3	29854.4	23368	14489.1
transcript_HQ_SP_ROOT_transcript37908/f2p0/294	transcript_HQ_SP_ROOT_transcript37908/f2p0/294	443.096	124.492	1.8316	0.038462	TRUE	transcript_HQ_SP_ROOT_transcript37908/f2p0/294	1961.34	494.227	404.827	3.04333	765.16	439.84	862.47	364.133	338.717	0.486667
transcript_HQ_SP_ROOT_transcript26530/f3p0/848		187.259	57.4548	1.7045	0.039083	TRUE	transcript_HQ_SP_ROOT_transcript26530/f3p0/848	28.82	1.43333	18.0167	10.7433	28.1933	7.99	10.2133	3.16333	1.68	11.78
transcript_HQ_SP_ROOT_transcript28302/f74p0/736	transcript_HQ_SP_ROOT_transcript28302/f74p0/736	814.484	510.209	0.6748	0.044975	TRUE	transcript_HQ_SP_ROOT_transcript28302/f74p0/736	132.887	66.4767	94.2467	63.2967	82.9167	53.99	95.4367	33.35	67.6133	72.7167
transcript_HQ_SP_ROOT_transcript25217/f3p0/909		792.009	496.133	0.67479	0.047436	TRUE	transcript_HQ_SP_ROOT_transcript25217/f3p0/909	54.4733	82.9367	79.7533	52.2867	47.87	45.5467	55.1767	32.2067	44.6533	44.46
transcript_HQ_SP_ROOT_transcript26838/f2p0/833		222.041	57.662	1.9451	0.04999	TRUE	transcript_HQ_SP_ROOT_transcript26838/f2p0/833	15.9867	22.11	60.4067	16.6433	0.19	0.0233333	23.2433	0.53	9.82	5.63333

## Sheet: lncRNA_DEG_down_detailed_stat
lncRNA_DEG_down_detailed_stat
Gene_id	Gene_ID_in_the_turquoise_module	Gene_ID_in_the_brown_module	Anth_readcount	CK_readcount	log2FoldChange	qvalue	significant	geneID	Anth_3	Anth_7	Anth_9	Anth_16	Anth_17	Anth_50	Anth_77	CK_11	CK_18	CK_139
transcript_HQ_SP_ROOT_transcript26196/f2p0/863			3.10796	562.26	-7.4991	9.6958e-10	TRUE	transcript_HQ_SP_ROOT_transcript26196/f2p0/863	0.593333	0.406667	0.356667	0.143333	0	0.233333	0.106667	0.176667	48.9533	107.223
transcript_HQ_SP_ROOT_transcript21000/f4p0/1115	transcript_HQ_SP_ROOT_transcript21000/f4p0/1115		235.894	773.646	-1.7135	2.1572e-09	TRUE	transcript_HQ_SP_ROOT_transcript21000/f4p0/1115	7.89667	18.4233	20.1567	12.2333	11.71	18.4533	5.59	45.5733	56.1567	39.3933
transcript_HQ_SP_ROOT_transcript35461/f7p0/444			161.407	982.586	-2.6059	2.8125e-09	TRUE	transcript_HQ_SP_ROOT_transcript35461/f7p0/444	67.2733	71.4233	55.8033	47.5	28.4767	38.3567	24.88	380.233	323.707	219.213
transcript_HQ_SP_ROOT_transcript32952/f7p0/554			0.0475473	2367.55	-15.604	3.1738e-09	TRUE	transcript_HQ_SP_ROOT_transcript32952/f7p0/554	0	0.0633333	0	0	0	0	0	0	0	1431.06
transcript_HQ_SP_ROOT_transcript14240/f3p0/1452		transcript_HQ_SP_ROOT_transcript14240/f3p0/1452	1031.8	2477.54	-1.2637	2.3097e-07	TRUE	transcript_HQ_SP_ROOT_transcript14240/f3p0/1452	69.7667	34.3767	32.6133	32.7267	38.2833	48.1433	31.7	88.85	98.0167	144.153
transcript_HQ_SP_ROOT_transcript36978/f6p0/331			0	1034.46	#NAME?	2.6709e-07	TRUE	transcript_HQ_SP_ROOT_transcript36978/f6p0/331	0	0	0	0	0	0	0	0	0	2594.64
transcript_HQ_SP_ROOT_transcript17879/f4p0/1263	transcript_HQ_SP_ROOT_transcript17879/f4p0/1263		182.26	1244.6	-2.7716	2.7721e-07	TRUE	transcript_HQ_SP_ROOT_transcript17879/f4p0/1263	0.02	4.72	4.30333	12.2	0.0233333	16.63	23.9933	83.5467	11.3033	106.73
transcript_HQ_SP_ROOT_transcript27310/f2p0/815			215.005	674.759	-1.65	6.3303e-07	TRUE	transcript_HQ_SP_ROOT_transcript27310/f2p0/815	29.2967	18.81	17.8633	15.06	9.24667	19.37	23.46	59.6367	88.4333	44
transcript_HQ_SP_ROOT_transcript36628/f2p0/371	transcript_HQ_SP_ROOT_transcript36628/f2p0/371		641.073	1639.06	-1.3543	2.2615e-06	TRUE	transcript_HQ_SP_ROOT_transcript36628/f2p0/371	204.233	258.62	503.57	360.073	320.23	581.41	187.087	801.763	1142.68	852.037
transcript_HQ_SP_ROOT_transcript30839/f3p0/680	transcript_HQ_SP_ROOT_transcript30839/f3p0/680		2705.58	6465.9	-1.2569	4.9836e-06	TRUE	transcript_HQ_SP_ROOT_transcript30839/f3p0/680	180.337	195.04	459.49	318.87	378.697	602.753	154.723	849.057	920.577	782.47
transcript_HQ_SP_ROOT_transcript28510/f2p0/761			0	29.0483	#NAME?	0.00011493	TRUE	transcript_HQ_SP_ROOT_transcript28510/f2p0/761	0	0	0	0	0	0	0	0	0	10.27
transcript_HQ_SP_ROOT_transcript24215/f2p0/982		transcript_HQ_SP_ROOT_transcript24215/f2p0/982	2114.65	4203.23	-0.99108	0.00012611	TRUE	transcript_HQ_SP_ROOT_transcript24215/f2p0/982	220.267	146.487	143.493	149.397	137.373	91.7933	103.02	406.233	190.173	331.697
transcript_HQ_SP_ROOT_transcript15846/f7p0/1352	transcript_HQ_SP_ROOT_transcript15846/f7p0/1352		2150.62	4421.6	-1.0398	0.00014555	TRUE	transcript_HQ_SP_ROOT_transcript15846/f7p0/1352	65.12	57.1767	138.62	97.1567	110.58	138.74	57.3833	201.93	246.257	190.67
transcript_HQ_SP_ROOT_transcript18446/f35p0/1151	transcript_HQ_SP_ROOT_transcript18446/f35p0/1151		414.802	882.689	-1.0895	0.00015198	TRUE	transcript_HQ_SP_ROOT_transcript18446/f35p0/1151	8.19	21.5333	27.8033	22.9733	25.85	35.2867	15.5167	54.8567	54.81	45.1367
transcript_HQ_SP_ROOT_transcript30249/f134p0/592		transcript_HQ_SP_ROOT_transcript30249/f134p0/592	6356.7	30432.2	-2.2592	0.00021902	TRUE	transcript_HQ_SP_ROOT_transcript30249/f134p0/592	1714.25	510.83	308.813	1114.73	1847.01	998.673	6.88	1702.04	4846.79	8737.26
transcript_HQ_SP_ROOT_transcript26674/f4p0/825	transcript_HQ_SP_ROOT_transcript26674/f4p0/825		753.862	1471.34	-0.96475	0.0002456	TRUE	transcript_HQ_SP_ROOT_transcript26674/f4p0/825	40.8667	56.0433	68.6267	72.7367	86.2833	81.9467	47.65	146.723	96.31	178.493
transcript_HQ_SP_ROOT_transcript38683/f2p0/258			0	19.03	#NAME?	0.000391	TRUE	transcript_HQ_SP_ROOT_transcript38683/f2p0/258	0	0	0	0	0	0	0	0	250.83	0
transcript_HQ_SP_ROOT_transcript36430/f2p0/370		transcript_HQ_SP_ROOT_transcript36430/f2p0/370	336.118	803.189	-1.2568	0.00043985	TRUE	transcript_HQ_SP_ROOT_transcript36430/f2p0/370	119.43	125.267	380.88	244.17	122.323	156.733	124.757	297.727	525.13	511.453
transcript_HQ_SP_ROOT_transcript34354/f2p0/487			2536.09	10467.8	-2.0453	0.00044489	TRUE	transcript_HQ_SP_ROOT_transcript34354/f2p0/487	338.637	715.49	1004.95	1094.79	179.957	427.23	414.803	4272.25	2015.02	1471.05
transcript_HQ_SP_ROOT_transcript30326/f2p0/696			350.975	703.205	-1.0026	0.00055327	TRUE	transcript_HQ_SP_ROOT_transcript30326/f2p0/696	42.01	48.97	39.1	49.38	49.3367	33.89	17.4767	75.7767	54.0133	137.9
transcript_HQ_SP_ROOT_transcript32029/f15p0/629	transcript_HQ_SP_ROOT_transcript32029/f15p0/629		6943.57	15930.5	-1.198	0.00067528	TRUE	transcript_HQ_SP_ROOT_transcript32029/f15p0/629	731.04	808.853	473.34	1068.97	1841.57	966.917	528.15	2346.45	2282.61	2376.93
transcript_HQ_SP_ROOT_transcript9859/f2p0/1694			116.871	347.403	-1.5717	0.00070841	TRUE	transcript_HQ_SP_ROOT_transcript9859/f2p0/1694	4.93667	3.08	3.25667	2.76333	3.46333	6.79	2.64333	8.23	9.98333	21.0233
transcript_HQ_SP_ROOT_transcript26570/f2p0/858		transcript_HQ_SP_ROOT_transcript26570/f2p0/858	308.48	712.245	-1.2072	0.00076347	TRUE	transcript_HQ_SP_ROOT_transcript26570/f2p0/858	36.7367	23.6867	25.6533	21.84	21.22	28.7233	18.0067	51.1333	28.0767	118.677
transcript_HQ_SP_ROOT_transcript29853/f5p0/776			449.921	2030.2	-2.1739	0.00081971	TRUE	transcript_HQ_SP_ROOT_transcript29853/f5p0/776	66.05	0	62.97	15.8167	25.5333	97.28	28.1267	340.77	255.553	6.64
transcript_HQ_SP_ROOT_transcript31210/f2p0/640			36.5297	191.147	-2.3875	0.00085089	TRUE	transcript_HQ_SP_ROOT_transcript31210/f2p0/640	0	10.09	0.04	11.71	2.88	6.82	3.19667	48.8867	14.1333	18.5333
transcript_HQ_SP_ROOT_transcript33406/f5p0/541		transcript_HQ_SP_ROOT_transcript33406/f5p0/541	264.952	545.947	-1.043	0.00089679	TRUE	transcript_HQ_SP_ROOT_transcript33406/f5p0/541	60.1067	51.54	46.92	72.4533	21.5167	53.06	37.8433	85.4467	94.55	146.073
transcript_HQ_SP_ROOT_transcript9045/f4p0/1724			268.002	542.365	-1.017	0.0010093	TRUE	transcript_HQ_SP_ROOT_transcript9045/f4p0/1724	15.03	4.09667	7.63	9.95667	8.34667	9.31333	5.94333	14.0033	13.99	31.62
transcript_HQ_SP_ROOT_transcript15908/f2p0/1361			164.349	541.495	-1.7202	0.0010115	TRUE	transcript_HQ_SP_ROOT_transcript15908/f2p0/1361	2.90333	14.6333	3.25667	3.83	2.89	14.9533	9.05	33.1733	6.58333	40.19
transcript_HQ_SP_ROOT_transcript35137/f2p0/452			4.19205	31.2064	-2.8961	0.0010709	TRUE	transcript_HQ_SP_ROOT_transcript35137/f2p0/452	0	0	3.55333	1.83	0.0966667	1.41667	1.56	3.46333	11.0667	13.3667
transcript_HQ_SP_ROOT_transcript38434/f2p0/272		transcript_HQ_SP_ROOT_transcript38434/f2p0/272	4.16526	34.8511	-3.0647	0.0015111	TRUE	transcript_HQ_SP_ROOT_transcript38434/f2p0/272	2.93333	5.89667	14.7867	10.2	14.2633	34.3833	0.716667	110.85	28.95	145.533
transcript_HQ_SP_ROOT_transcript30539/f2p0/676			182.072	389.392	-1.0967	0.0016191	TRUE	transcript_HQ_SP_ROOT_transcript30539/f2p0/676	21.2367	17.6067	23.0733	17.99	21.5067	27.8967	22.2933	32.7167	57.1933	62.5367
transcript_HQ_SP_ROOT_transcript2739/f2p0/2315			1532.83	2701.26	-0.81743	0.0017747	TRUE	transcript_HQ_SP_ROOT_transcript2739/f2p0/2315	43.3967	22.5767	41.83	39.5633	34.9833	33.78	30.6067	43.07	57.39	111.22
transcript_HQ_SP_ROOT_transcript38547/f4p0/269			0.127391	21.2057	-7.379	0.0017785	TRUE	transcript_HQ_SP_ROOT_transcript38547/f4p0/269	0	0	0	0	0	0	2.54	0	215.813	0
transcript_HQ_SP_ROOT_transcript6191/f3p0/1838			187.875	1720.59	-3.1951	0.0020216	TRUE	transcript_HQ_SP_ROOT_transcript6191/f3p0/1838	6.11333	13.0733	3.63333	3.59333	1.84	4.97667	7.53667	3.56	33.2767	147.443
transcript_HQ_SP_ROOT_transcript31353/f2p0/627			47.5425	141.694	-1.5755	0.0020856	TRUE	transcript_HQ_SP_ROOT_transcript31353/f2p0/627	12.92	0	14.02	0	0	18.57	0	27.2333	11.0667	25.22
transcript_HQ_SP_ROOT_transcript30110/f2p0/689			104.123	258.628	-1.3126	0.0026874	TRUE	transcript_HQ_SP_ROOT_transcript30110/f2p0/689	8.23	16.1567	11.6367	2.90333	19.12	12.8667	12.58	25.95	42.6033	27.7267
transcript_HQ_SP_ROOT_transcript30811/f5p0/666			103.658	244.067	-1.2354	0.0030411	TRUE	transcript_HQ_SP_ROOT_transcript30811/f5p0/666	7.64333	16.63	13.7767	10.0367	10.5633	16.7867	14.5633	36.1	30.6433	30.3933
transcript_HQ_SP_ROOT_transcript6174/f16p0/1878			2273.34	4801.17	-1.0786	0.0030463	TRUE	transcript_HQ_SP_ROOT_transcript6174/f16p0/1878	71.32	162.797	76.43	69.5167	40.87	28.3467	35.5567	151.877	199.613	99.9067
transcript_HQ_SP_ROOT_transcript35758/f2p0/412		transcript_HQ_SP_ROOT_transcript35758/f2p0/412	41.4962	209.982	-2.3392	0.0034393	TRUE	transcript_HQ_SP_ROOT_transcript35758/f2p0/412	14.65	9.71667	4.1	7.30667	12.3967	56.5	0.183333	74.0133	37.2767	136.59
transcript_HQ_SP_ROOT_transcript27461/f2p0/810			1261.25	2236	-0.82607	0.0036881	TRUE	transcript_HQ_SP_ROOT_transcript27461/f2p0/810	61.6467	98.8167	67.2633	152.073	182.637	93.29	117.697	162.8	252.083	232.993
transcript_HQ_SP_ROOT_transcript34582/f2p0/478	transcript_HQ_SP_ROOT_transcript34582/f2p0/478		275.901	585.911	-1.0865	0.0036881	TRUE	transcript_HQ_SP_ROOT_transcript34582/f2p0/478	62.05	25.6533	72.0367	67.5133	99.6667	80.3233	49.6233	244.163	55.6333	163.387
transcript_HQ_SP_ROOT_transcript14128/f2p0/1504			4.6863	29.1631	-2.6376	0.003711	TRUE	transcript_HQ_SP_ROOT_transcript14128/f2p0/1504	0.13	0.0566667	0.09	0.0433333	0.303333	0.38	0.24	1.00667	2.30333	0.156667
transcript_HQ_SP_ROOT_transcript26708/f22p0/845			1520.47	3030.26	-0.99493	0.0038184	TRUE	transcript_HQ_SP_ROOT_transcript26708/f22p0/845	200.107	146.67	111.297	130.767	66.6133	112.447	130.9	231.037	386.027	197.927
transcript_HQ_SP_ROOT_transcript34391/f3p0/504		transcript_HQ_SP_ROOT_transcript34391/f3p0/504	578.625	2179.79	-1.9135	0.0039587	TRUE	transcript_HQ_SP_ROOT_transcript34391/f3p0/504	53.47	113.613	190.083	217.92	31.02	54.69	216.213	656.76	317.937	540.553
transcript_HQ_SP_ROOT_transcript21184/f2p0/1092		transcript_HQ_SP_ROOT_transcript21184/f2p0/1092	1049.94	2112.67	-1.0088	0.0040743	TRUE	transcript_HQ_SP_ROOT_transcript21184/f2p0/1092	64.26	63.7	68.7267	43.19	76.1967	56.68	52.73	163.27	49.9867	199.51
transcript_HQ_SP_ROOT_transcript33292/f2p0/546			4.01594	108.99	-4.7623	0.0042073	TRUE	transcript_HQ_SP_ROOT_transcript33292/f2p0/546	0.473333	2.37333	0.416667	0.213333	0.0633333	1.45333	0.12	8.18667	51.5533	1.06
transcript_HQ_SP_ROOT_transcript38783/f2p0/271			615.783	1309.69	-1.0887	0.0046007	TRUE	transcript_HQ_SP_ROOT_transcript38783/f2p0/271	1281.07	1486.44	815.017	2002.8	3340.75	1658.07	1208.87	2200.39	4076.38	4765.35
transcript_HQ_SP_ROOT_transcript30574/f2p0/597			95.3208	217.053	-1.1872	0.0048893	TRUE	transcript_HQ_SP_ROOT_transcript30574/f2p0/597	26.1833	18.3967	23.71	0.39	0.19	0.263333	32.8133	42.7033	27.95	35.0433
transcript_HQ_SP_ROOT_transcript35033/f3p0/455		transcript_HQ_SP_ROOT_transcript35033/f3p0/455	243.862	895.435	-1.8765	0.005624	TRUE	transcript_HQ_SP_ROOT_transcript35033/f3p0/455	127.74	78.1733	45.1033	47.0367	38.7467	52.48	75.2733	201.673	131.987	469.993
transcript_HQ_SP_ROOT_transcript39764/f7p0/224		transcript_HQ_SP_ROOT_transcript39764/f7p0/224	4.01859	23.9873	-2.5775	0.0057531	TRUE	transcript_HQ_SP_ROOT_transcript39764/f7p0/224	44.14	80.2467	58.6733	12.3033	67.7933	0	62.83	215.353	372.697	318.47
transcript_HQ_SP_ROOT_transcript34218/f2p0/488		transcript_HQ_SP_ROOT_transcript34218/f2p0/488	407.092	798.152	-0.97131	0.0061982	TRUE	transcript_HQ_SP_ROOT_transcript34218/f2p0/488	50.52	132.65	107.607	127.58	70.37	86.8067	89.16	80.7633	238.28	274.997
transcript_HQ_SP_ROOT_transcript26063/f14p0/847		transcript_HQ_SP_ROOT_transcript26063/f14p0/847	2805.54	5498.07	-0.97064	0.0064732	TRUE	transcript_HQ_SP_ROOT_transcript26063/f14p0/847	326.033	209.12	292.307	222.897	234.567	234.96	113.123	306.877	629.873	563.447
transcript_HQ_SP_ROOT_transcript35260/f3p0/455			159.789	321.152	-1.0071	0.0067046	TRUE	transcript_HQ_SP_ROOT_transcript35260/f3p0/455	49.1933	72.14	34.0167	6.02333	64.1533	54.1867	22.93	110.457	53.3667	122.99
transcript_HQ_SP_ROOT_transcript35657/f2p0/420			60.0479	157.682	-1.3928	0.0074443	TRUE	transcript_HQ_SP_ROOT_transcript35657/f2p0/420	9.4	20.4	18.8133	24.3433	26.8667	28.6667	14.4533	26.7867	34.5867	112.94
transcript_HQ_SP_ROOT_transcript38369/f6p0/285		transcript_HQ_SP_ROOT_transcript38369/f6p0/285	31.8649	220.286	-2.7893	0.0076902	TRUE	transcript_HQ_SP_ROOT_transcript38369/f6p0/285	87.7933	108.93	46.73	49.1167	61.1633	18.89	60.96	380.703	305.033	636.767
transcript_HQ_SP_ROOT_transcript29720/f2p0/733			8.97688	41.0218	-2.1921	0.008201	TRUE	transcript_HQ_SP_ROOT_transcript29720/f2p0/733	0.823333	0.736667	0.96	1.03333	0.86	1.54667	0.633333	5.15	4.3	4.53333
transcript_HQ_SP_ROOT_transcript37026/f3p0/365			0.0367097	19.5626	-9.0577	0.0086902	TRUE	transcript_HQ_SP_ROOT_transcript37026/f3p0/365	0	0	0.17	0	0	0	0	0	0	33.31
transcript_HQ_SP_ROOT_transcript24244/f5p0/947			257.075	482.235	-0.90755	0.0087845	TRUE	transcript_HQ_SP_ROOT_transcript24244/f5p0/947	11.4233	21.9533	25.6967	18.2533	19.52	20.78	10.4567	47.71	33.1133	29.6
transcript_HQ_SP_ROOT_transcript28363/f5p0/790			1362.49	4992.98	-1.8737	0.0091315	TRUE	transcript_HQ_SP_ROOT_transcript28363/f5p0/790	319.187	98.1167	122.953	132.363	84.16	103.183	20.32	375.96	852.44	233.697
transcript_HQ_SP_ROOT_transcript33700/f7p0/515		transcript_HQ_SP_ROOT_transcript33700/f7p0/515	105.471	226.443	-1.1023	0.0094028	TRUE	transcript_HQ_SP_ROOT_transcript33700/f7p0/515	22.9867	29.39	25.7067	13.5267	15.4433	19.5267	23.5767	46.9533	38.3767	64.4133
transcript_HQ_SP_ROOT_transcript38125/f2p0/307			0.0424636	13.465	-8.3088	0.0095681	TRUE	transcript_HQ_SP_ROOT_transcript38125/f2p0/307	0	0	0	0	0	0	0.343333	0	0	49.18
transcript_HQ_SP_ROOT_transcript30084/f8p0/707		transcript_HQ_SP_ROOT_transcript30084/f8p0/707	556.869	1342.41	-1.2694	0.0097293	TRUE	transcript_HQ_SP_ROOT_transcript30084/f8p0/707	104.257	64.9167	34.9	98.43	65.66	30.29	29.9067	93.0167	96.8467	315.033
transcript_HQ_SP_ROOT_transcript29969/f2p0/701			203.257	394.222	-0.9557	0.010291	TRUE	transcript_HQ_SP_ROOT_transcript29969/f2p0/701	12.27	19.69	24.94	30.7767	18.48	36.1733	18.42	37.76	40.1867	69.47
transcript_HQ_SP_ROOT_transcript20142/f4p0/1149			680.211	1531.79	-1.1712	0.010415	TRUE	transcript_HQ_SP_ROOT_transcript20142/f4p0/1149	42.72	36.9967	44.29	27.3667	44.95	33.4233	27.8567	95.42	27.63	160.743
transcript_HQ_SP_ROOT_transcript31564/f2p0/620			34.6011	100.149	-1.5333	0.010536	TRUE	transcript_HQ_SP_ROOT_transcript31564/f2p0/620	3.18	3.59	5.75	3.89667	7.30667	4.7	5.01667	7.85	6.20333	33.61
transcript_HQ_SP_ROOT_transcript35971/f3p0/404		transcript_HQ_SP_ROOT_transcript35971/f3p0/404	98.2936	214.979	-1.129	0.010665	TRUE	transcript_HQ_SP_ROOT_transcript35971/f3p0/404	40.1167	29.46	31.9567	34.0333	21.9033	68.1833	41.9567	60.4367	83.8867	123.13
transcript_HQ_SP_ROOT_transcript36084/f5p0/392			5.83757	28.4178	-2.2834	0.011392	TRUE	transcript_HQ_SP_ROOT_transcript36084/f5p0/392	0	3.62667	2.52667	3.58333	1.14667	6.86	0.623333	13.42	4.78	20.8967
transcript_HQ_SP_ROOT_transcript34330/f2p0/500	transcript_HQ_SP_ROOT_transcript34330/f2p0/500		91.1759	206.634	-1.1804	0.012069	TRUE	transcript_HQ_SP_ROOT_transcript34330/f2p0/500	23.5833	31.0167	15.0067	16.2167	14.26	25.4	14.2267	53.8367	32.69	59.53
transcript_HQ_SP_ROOT_transcript9909/f2p0/1677			148.196	515.466	-1.7984	0.012992	TRUE	transcript_HQ_SP_ROOT_transcript9909/f2p0/1677	2.67667	5.86667	3.06667	2.34333	15.0733	4.51333	0.0566667	18.7033	32.8967	2.26667
transcript_HQ_SP_ROOT_transcript32304/f2p0/603		transcript_HQ_SP_ROOT_transcript32304/f2p0/603	152.684	334.747	-1.1325	0.013344	TRUE	transcript_HQ_SP_ROOT_transcript32304/f2p0/603	14.32	25.2667	23.35	12.7833	35.0533	31.0767	13.0767	26.34	41.4633	95.6667
transcript_HQ_SP_ROOT_transcript31023/f2p0/645			86.0934	1616.17	-4.2305	0.013699	TRUE	transcript_HQ_SP_ROOT_transcript31023/f2p0/645	20.56	12.9167	7.16333	3.66	6.13667	11.4833	18.8467	12.3567	20.4267	730.91
transcript_HQ_SP_ROOT_transcript30391/f5p0/680			164.634	311.818	-0.92144	0.013973	TRUE	transcript_HQ_SP_ROOT_transcript30391/f5p0/680	24.7	21.57	14.2433	12.0333	18.95	26.1067	18.0867	68.3667	17.02	35
transcript_HQ_SP_ROOT_transcript27308/f5p0/814			1448.82	3343.39	-1.2064	0.014356	TRUE	transcript_HQ_SP_ROOT_transcript27308/f5p0/814	238.623	142.403	134.61	149.133	101.743	103.547	25.27	295.733	492.8	147.86
transcript_HQ_SP_ROOT_transcript32203/f2p0/672			0.0886478	2.83861	-5.001	0.014498	TRUE	transcript_HQ_SP_ROOT_transcript32203/f2p0/672	0	0.09	0	0	0	0	0	0	0.0433333	1.15667
transcript_HQ_SP_ROOT_transcript18222/f5p0/1248			541.122	902.858	-0.73855	0.014968	TRUE	transcript_HQ_SP_ROOT_transcript18222/f5p0/1248	26.9733	33.34	23.4	26.54	25.4533	34.6	14.74	47.0233	35.69	63.2667
transcript_LQ_SP_ROOT_transcript37250/f3p0/323	transcript_LQ_SP_ROOT_transcript37250/f3p0/323		34.0988	93.8907	-1.4613	0.014968	TRUE	transcript_LQ_SP_ROOT_transcript37250/f3p0/323	43.45	6.81	34.2267	40.6667	13.1533	42.4567	54.4733	77.8267	113.163	97.56
transcript_HQ_SP_ROOT_transcript35121/f24p0/409		transcript_HQ_SP_ROOT_transcript35121/f24p0/409	617.762	1005.89	-0.70335	0.01514	TRUE	transcript_HQ_SP_ROOT_transcript35121/f24p0/409	142.007	201.877	214.5	222.127	247.817	293.65	257.327	206.727	371.743	607.73
transcript_HQ_SP_ROOT_transcript24985/f2p0/925			147.308	279.728	-0.92519	0.016279	TRUE	transcript_HQ_SP_ROOT_transcript24985/f2p0/925	13.4167	11.3633	14.1067	5.12667	10.7567	9.67667	11.4133	14.8567	21.7433	31.57
transcript_HQ_SP_ROOT_transcript32882/f2p0/556			147.757	381.748	-1.3694	0.016293	TRUE	transcript_HQ_SP_ROOT_transcript32882/f2p0/556	29.1433	30.35	9.08667	24.9833	25.8767	32.79	24.77	24.3767	61.7233	133.853
transcript_LQ_SP_ROOT_transcript26978/f4p0/841			320.041	692.826	-1.1142	0.016404	TRUE	transcript_LQ_SP_ROOT_transcript26978/f4p0/841	57.4767	1.7	1.42667	41.29	14.14	48.1833	20.1533	67.7167	82.7433	36.09
transcript_HQ_SP_ROOT_transcript30115/f24p0/673		transcript_HQ_SP_ROOT_transcript30115/f24p0/673	7105.73	13442.8	-0.91978	0.016528	TRUE	transcript_HQ_SP_ROOT_transcript30115/f24p0/673	1216.83	1514.87	667.183	437.23	442.78	588.673	1399.11	1258.05	1178.47	3155.81
transcript_HQ_SP_ROOT_transcript34677/f2p0/476			6.89515	27.9369	-2.0185	0.017018	TRUE	transcript_HQ_SP_ROOT_transcript34677/f2p0/476	0.766667	0.06	1.49667	2.14333	2.51667	1.44667	2.72333	5.15667	1.98333	15.3933
transcript_HQ_SP_ROOT_transcript38163/f2p0/285			4.94165	267.329	-5.7575	0.018007	TRUE	transcript_HQ_SP_ROOT_transcript38163/f2p0/285	8.46	22.7567	11.1733	1.69333	9.40333	9.63333	4.07667	10.2667	15	1348.52
transcript_HQ_SP_ROOT_transcript31979/f2p0/607		transcript_HQ_SP_ROOT_transcript31979/f2p0/607	284.016	516.518	-0.86285	0.019632	TRUE	transcript_HQ_SP_ROOT_transcript31979/f2p0/607	43.6133	59.9767	63.99	35.8233	35.0033	24.3533	30.57	59.0167	61.1833	127.883
transcript_HQ_SP_ROOT_transcript34860/f3p0/468			307.086	750.785	-1.2898	0.020416	TRUE	transcript_HQ_SP_ROOT_transcript34860/f3p0/468	164.27	131.017	74.72	179.783	0	0	13.6333	198.207	283.533	127.42
transcript_HQ_SP_ROOT_transcript7597/f6p0/1809			215.571	2124.41	-3.3008	0.021027	TRUE	transcript_HQ_SP_ROOT_transcript7597/f6p0/1809	6.56333	0.713333	6.06	1.02	18.9933	1.27	9.19333	14.1667	183.563	3.07333
transcript_HQ_SP_ROOT_transcript25732/f2p0/888		transcript_HQ_SP_ROOT_transcript25732/f2p0/888	350.45	873.796	-1.3181	0.021916	TRUE	transcript_HQ_SP_ROOT_transcript25732/f2p0/888	25.58	64.1633	16.4133	21.2533	32.72	24.9567	6.99	14.0033	106.097	103.833
transcript_HQ_SP_ROOT_transcript33645/f3p0/519		transcript_HQ_SP_ROOT_transcript33645/f3p0/519	128.416	267.623	-1.0594	0.021967	TRUE	transcript_HQ_SP_ROOT_transcript33645/f3p0/519	23.2233	22.1	28.8933	18.0267	31.7433	40.2267	13.9433	32.9867	31.91	112.197
transcript_HQ_SP_ROOT_transcript17186/f3p0/1292		transcript_HQ_SP_ROOT_transcript17186/f3p0/1292	4936.32	8536.47	-0.7902	0.022014	TRUE	transcript_HQ_SP_ROOT_transcript17186/f3p0/1292	278.19	470.207	199.193	116.01	122.13	161.227	319.687	383.397	390.173	558.947
transcript_HQ_SP_ROOT_transcript37064/f3p0/347			0.645588	46.2414	-6.1624	0.023163	TRUE	transcript_HQ_SP_ROOT_transcript37064/f3p0/347	0.453333	0.24	0.946667	0	0.35	0	1.14667	0	0.943333	95.1333
transcript_HQ_SP_ROOT_transcript36141/f9p0/409			0	230.82	#NAME?	0.023615	TRUE	transcript_HQ_SP_ROOT_transcript36141/f9p0/409	0	0	0	0	0	0	0	0	0	299.343
transcript_HQ_SP_ROOT_transcript26651/f9p0/963			417.371	697.909	-0.74171	0.024368	TRUE	transcript_HQ_SP_ROOT_transcript26651/f9p0/963	17.0533	29.9033	31.5667	26.26	33.0133	32.13	31.2067	35.9867	56.64	65.3467
transcript_HQ_SP_ROOT_transcript25760/f2p0/914			165.109	568.951	-1.7849	0.025788	TRUE	transcript_HQ_SP_ROOT_transcript25760/f2p0/914	2.96667	10.3267	18.3867	8.54	21.0867	3.95667	19.79	21.0833	97.8133	13.7833
transcript_HQ_SP_ROOT_transcript33823/f3p0/520			39.8658	102.964	-1.3689	0.025788	TRUE	transcript_HQ_SP_ROOT_transcript33823/f3p0/520	12.7867	15.71	0	0	14.5433	0.253333	10.4833	26.44	14.8167	25.16
transcript_HQ_SP_ROOT_transcript32614/f2p0/572			122.402	247.128	-1.0136	0.026429	TRUE	transcript_HQ_SP_ROOT_transcript32614/f2p0/572	18.7133	15.02	15.99	17.4433	20.0833	33.9433	17.8067	44.57	55.8267	28.95
transcript_HQ_SP_ROOT_transcript21259/f5p0/1091			228.827	388.863	-0.765	0.027324	TRUE	transcript_HQ_SP_ROOT_transcript21259/f5p0/1091	21.23	0	21.9667	14.8867	7.79333	13.6533	13.0933	31.1567	14.9333	28.5467
transcript_HQ_SP_ROOT_transcript31165/f3p0/638			39.4695	102.08	-1.3709	0.027709	TRUE	transcript_HQ_SP_ROOT_transcript31165/f3p0/638	5.66667	3.4	6.52	4.37333	5.50333	5.88	5.43333	17.2667	7.20667	20.5867
transcript_HQ_SP_ROOT_transcript33109/f2p0/566			510.324	771.918	-0.59703	0.029097	TRUE	transcript_HQ_SP_ROOT_transcript33109/f2p0/566	59.5967	101.083	84.01	97.52	91.6133	95.36	68.07	157.237	90.23	175.89
transcript_HQ_SP_ROOT_transcript26864/f5p0/831			36.7841	95.5549	-1.3772	0.030223	TRUE	transcript_HQ_SP_ROOT_transcript26864/f5p0/831	4.39	0.123333	3.28667	2.93333	4.15667	4.47	2.16	3.10333	9.82333	14.4133
transcript_LQ_SP_ROOT_transcript35887/f2p0/415			0.193958	55.3723	-8.1573	0.030615	TRUE	transcript_LQ_SP_ROOT_transcript35887/f2p0/415	0	0	0.146667	0	0	0.346667	0	0	0.113333	64.4367
transcript_HQ_SP_ROOT_transcript9014/f2p0/1784		transcript_HQ_SP_ROOT_transcript9014/f2p0/1784	1285.01	4169.21	-1.698	0.030699	TRUE	transcript_HQ_SP_ROOT_transcript9014/f2p0/1784	37.2167	14.91	40.78	9.55	23.2767	118.157	35.7767	13.5733	144.033	293.087
transcript_HQ_SP_ROOT_transcript34920/f2p0/471			2.16864	26.0441	-3.5861	0.032102	TRUE	transcript_HQ_SP_ROOT_transcript34920/f2p0/471	0.346667	0.623333	0.423333	0	0.186667	1.55333	0.453333	4.65333	1.35	15.5967
transcript_HQ_SP_ROOT_transcript37773/f2p0/304			3.90613	19.8202	-2.3432	0.03225	TRUE	transcript_HQ_SP_ROOT_transcript37773/f2p0/304	2.53333	8.84667	5.15	5.52333	1.30667	7.28	6.75333	33.17	31.89	19.7367
transcript_HQ_SP_ROOT_transcript30762/f2p0/664		transcript_HQ_SP_ROOT_transcript30762/f2p0/664	354.03	1601.64	-2.1776	0.032778	TRUE	transcript_HQ_SP_ROOT_transcript30762/f2p0/664	19.3067	97.68	3.96333	59.77	35.9067	51.55	43.2767	35.89	180.313	456.453
transcript_HQ_SP_ROOT_transcript20954/f2p0/1101			500.954	846.88	-0.75748	0.033174	TRUE	transcript_HQ_SP_ROOT_transcript20954/f2p0/1101	35.1667	19.6667	39.7367	26.3967	22.75	44.3967	13.3767	34.1733	52.4633	75.93
transcript_HQ_SP_ROOT_transcript35015/f2p0/473			1.00469	51.4578	-5.6786	0.034649	TRUE	transcript_HQ_SP_ROOT_transcript35015/f2p0/473	0.273333	0.413333	0.2	0.496667	0.163333	0.376667	0.153333	0	0	43.45
transcript_HQ_SP_ROOT_transcript36636/f2p0/370		transcript_HQ_SP_ROOT_transcript36636/f2p0/370	137.624	245.666	-0.83597	0.034724	TRUE	transcript_HQ_SP_ROOT_transcript36636/f2p0/370	86.3933	60.6067	59.1033	99.9333	52.9633	82.7267	67.2433	120.757	121.92	169.573
transcript_HQ_SP_ROOT_transcript15491/f2p0/1392			333.651	659.413	-0.98284	0.035448	TRUE	transcript_HQ_SP_ROOT_transcript15491/f2p0/1392	8.99333	11.8233	14.4267	10.7833	14.63	24.9533	12.7333	17.3067	24.2033	53.7633
transcript_HQ_SP_ROOT_transcript24554/f2p0/933			516.581	927.153	-0.84381	0.038183	TRUE	transcript_HQ_SP_ROOT_transcript24554/f2p0/933	49.1633	85.2	37.41	31.64	20.83	28.6467	15.42	61.2733	93.7733	60.6333
transcript_HQ_SP_ROOT_transcript39882/f3p0/202		transcript_HQ_SP_ROOT_transcript39882/f3p0/202	2.39783	11.908	-2.3121	0.040406	TRUE	transcript_HQ_SP_ROOT_transcript39882/f3p0/202	269.617	39.7267	0	10.75	16.9833	61.9333	104.947	321.417	240.49	560.133
transcript_HQ_SP_ROOT_transcript32399/f3p0/609			146.348	264.664	-0.85476	0.040417	TRUE	transcript_HQ_SP_ROOT_transcript32399/f3p0/609	21.7	16.9467	27.84	24.5233	20.3	21.6233	14.2167	43.9933	41.08	38.27
transcript_HQ_SP_ROOT_transcript34787/f3p0/456			528.191	822.71	-0.63932	0.041162	TRUE	transcript_HQ_SP_ROOT_transcript34787/f3p0/456	132.983	180.58	162.64	100.427	51.5533	147.61	243.653	210.797	297.277	208.987
transcript_HQ_SP_ROOT_transcript36239/f2p0/386		transcript_HQ_SP_ROOT_transcript36239/f2p0/386	134.053	240.887	-0.84555	0.044507	TRUE	transcript_HQ_SP_ROOT_transcript36239/f2p0/386	65.23	55.6633	64.9133	54.8367	50.3767	64.5067	62.5267	70.81	104.637	164.76
transcript_HQ_SP_ROOT_transcript38244/f5p0/282			0	67.8435	#NAME?	0.045067	TRUE	transcript_HQ_SP_ROOT_transcript38244/f5p0/282	0	0	0	0	0	0	0	0	0	378.453
transcript_HQ_SP_ROOT_transcript36940/f3p0/345			95.9296	187.825	-0.96934	0.045799	TRUE	transcript_HQ_SP_ROOT_transcript36940/f3p0/345	116.137	64.5333	51.56	41.23	55.0267	66.0133	72.9133	184.793	126.54	113.89
transcript_HQ_SP_ROOT_transcript35505/f2p0/433		transcript_HQ_SP_ROOT_transcript35505/f2p0/433	163.488	447.388	-1.4523	0.047105	TRUE	transcript_HQ_SP_ROOT_transcript35505/f2p0/433	18.3033	37.1533	55.8467	41.7533	4.1	42.1533	157.82	88.4867	174.167	185.183
transcript_HQ_SP_ROOT_transcript25049/f2p0/927		transcript_HQ_SP_ROOT_transcript25049/f2p0/927	764.58	1111.73	-0.54007	0.047331	TRUE	transcript_HQ_SP_ROOT_transcript25049/f2p0/927	43.8533	81.68	58.0467	49.56	51.53	44.85	64.8767	61.7467	60.5667	151.667
transcript_HQ_SP_ROOT_transcript34737/f4p0/466			3154.59	7116.65	-1.1737	0.048236	TRUE	transcript_HQ_SP_ROOT_transcript34737/f4p0/466	712.847	1128.1	1955.95	234.963	272.643	236.15	1262.95	3669.6	1819.77	325.033
