# Supplementary material for: Comparative analysis of full-length transcriptomes based on hybrid population reveals regulatory mechanisms of anthocyanin biosynthesis in sweet potato (Ipomoea batatas (L.) Lam)
Source: BMC Plant Biol. 2020 Jun 29;20:299. doi: 10.1186/s12870-020-02513-1 (PMC7325064; doi:10.1186/s12870-020-02513-1)
Supplement: Supplementary file 19 — Additional file 19: Table S7. The primer of qRT-PCR. [file 12870_2020_2513_MOESM19_ESM.xlsx]

## Sheet: Sheet1
Table S7 The primer of qRT-PCR
gene	primer name	primer sequence (5`-3`)
IbC4H	transcript28118-qRT-S	CCGCTCACTGGAAGAAACC
	transcript28118-qRT-A	TGGGCAGGGCAAGGATAA
IbF3H	transcript15226-qRT-S	CCAGCCTGACCTAACCCTC
	transcript15226-qRT-A	CGCATTCTTGAACCTCCC
IbLDOX	transcript15339-qRT-S	CTAGTGGGCAGCTTGAGTGG
	transcript15339-qRT-A	TGCTTTGCATATTCCCTTGTT
IbUF3GT	transcript12345-qRT-S	GCTGTGGGCTGCTTTGTG
	transcript12345-qRT-A	CTTGTCATGGATGCCTCTTACT
IbMYB75	transcript18862-qRT-S	CCGACGACTCTATTGACC
	transcript18862-qRT-A	TACATCTTCCCACCACTTC
IbMYB114	transcript13511-qRT-S	CATCTGTATGGTCGGGATC
	transcript13511-qRT-A	GGGACTAAATTCGCCTCT
IbbHLH2	transcript2642-qRT-S	CCATCCTCGGCGATACCA
	transcript2642-qRT-A	GATAGAAACCTCCACTTGAACCA
IbTTG2	transcript7517-qRT-S	TCTTTCGGGCGATGGATA
	transcript7517-qRT-A	GCTGAGGCTTAGGGTGGTT
IbCYCD3	transcript14267-qRT-S	TGGCCGTCAATTATCTCG
	transcript14267-qRT-A	GGGTAACTGGGTTCATCCT
IbF2P16	transcript9328-qRT-S	TTCACCGTGTTATCAAGCA
	transcript9328-qRT-A	TTAACCAGAACTTTCGCACT
IblncRNA	transcript16386-qRT-S	GTGAGCCCATTCCATCAT
	transcript16386-qRT-A	CCATCTACCCAGACCAACA
IblncRNA	transcript37932-qRT-S	ATAGGGCAAACAACCACT
	transcript37932-qRT-A	TCATACATAGGCCAACATAA
IbACTIN	IbACTIN-S	CTGGTGTTATGGTTGGGATGG
	IbACTIN-A	GGGGTGCCTCGGTAAGAAG
